# Supplementary material for: Integrative analysis of copy number and gene expression in breast cancer using formalin-fixed paraffin-embedded core biopsy tissue: a feasibility study
Source: BMC Genomics. 2017 Jul 11;18:526. doi: 10.1186/s12864-017-3867-3 (PMC5506605; doi:10.1186/s12864-017-3867-3)
Supplement: Supplementary file 1 — Clinical Data - The Sample ID and the Nature of samples (C-cancer or N-Normal), Tumor grade (1, 2, or 3, N/A) and oestrogen Receptor Status (1-positive, 2-negative or N/A- not available). (TXT 1 kb) [file 12864_2017_3867_MOESM1_ESM.txt]

Array	Type	tgrade	oest
yw434_cruk51_01_CopyNumber	C	2	2
yw434_cruk51_02_CopyNumber	N	NA	NA
yw434_cruk51_03_CopyNumber	C	NA	NA
yw434_cruk51_04_CopyNumber	N	NA	NA
yw434_cruk51_05_CopyNumber	C	3	2
yw434_cruk51_06_CopyNumber	N	2	2
yw434_cruk51_07_CopyNumber	S	NA	NA
yw434_cruk51_13_CopyNumber	C	3	1
yw434_cruk51_14_CopyNumber	C	1	1
yw434_cruk51_15_CopyNumber	C	2	1
yw434_cruk51_16_CopyNumber	C	NA	NA
yw434_cruk51_17_CopyNumber	N	3	2
yw434_cruk51_18_CopyNumber	C	2	1
yw434_cruk51_19_CopyNumber	C	2	1
yw434_cruk51_20_CopyNumber	C	1	1
yw434_cruk51_21_CopyNumber	C	2	2
yw434_cruk51_22_CopyNumber	C	3	2
yw434_cruk51_23_CopyNumber	C	2	1
yw434_cruk51_24_CopyNumber	C	2	1
yw434_cruk51_25_CopyNumber	C	3	1
yw434_cruk51_26_CopyNumber	C	2	1
yw434_cruk51_27_CopyNumber	C	2	1
yw434_cruk51_28_CopyNumber	S	NA	NA
yw434_cruk51_29_CopyNumber	C	1	1
yw434_cruk51_30_CopyNumber	C	3	2
yw434_cruk51_31_CopyNumber	C	1	1
yw434_cruk51_32_CopyNumber	C	3	2
yw434_cruk51_33_CopyNumber	C	1	1
yw434_cruk51_34_CopyNumber	C	3	2
yw434_cruk51_35_CopyNumber	C	2	1
yw434_cruk51_36_CopyNumber	C	3	1
yw434_cruk51_37_CopyNumber	N	2	1
yw434_cruk51_38_CopyNumber	C	2	1
yw434_cruk51_39_CopyNumber	C	2	1
yw434_cruk51_40_CopyNumber	C	2	1
yw434_cruk51_41_CopyNumber	C	3	1
yw434_cruk51_42_CopyNumber	C	3	2
yw434_cruk51_43_CopyNumber	C	NA	NA
yw434_cruk51_44_CopyNumber	C	2	2
yw434_cruk51_45_CopyNumber	C	3	2
yw434_cruk51_46_CopyNumber	C	2	1
yw434_cruk51_47_CopyNumber	C	3	2
yw434_cruk51_48_CopyNumber	N	NA	NA
