# Supplementary material for: Integrative analysis of copy number and gene expression in breast cancer using formalin-fixed paraffin-embedded core biopsy tissue: a feasibility study
Source: BMC Genomics. 2017 Jul 11;18:526. doi: 10.1186/s12864-017-3867-3 (PMC5506605; doi:10.1186/s12864-017-3867-3)
Supplement: Supplementary file 4 — DASL Assay sample sheet (Assay ID 4139683017). The sample sheet containing the sample ID, replicates, array position. (CSV 5 kb) [file 12864_2017_3867_MOESM4_ESM.csv]

[Header]
Investigator Name	Jane Doe
Project Name	Test1
Experiment Name	Test1-A
Date	01/10/2005
[Data]
Sample_Name	Sample_Well	Sample_Plate	Sample_Group	Pool_ID	Sentrix_ID	Sentrix_Position
LO3	A01	Plate1	2	XS0006187-DAP	4139683017	R001_C001
LO3-1	D09	Plate1	2	XS0006187-DAP	4139683017	R004_C009
L011	A03	Plate1	1	XS0006187-DAP	4139683017	R001_C003
LO11-1	D06	Plate1	1	XS0006187-DAP	4139683017	R004_C006
LO11-2	E01	Plate1	1	XS0006187-DAP	4139683017	R005_C001
LO12	B06	Plate1	2	XS0006187-DAP	4139683017	R002_C006
LO12-1	B11	Plate1	2	XS0006187-DAP	4139683017	R002_C011
LO12-2	G09	Plate1	2	XS0006187-DAP	4139683017	R007_C009
LO13	F07	Plate1	2	XS0006187-DAP	4139683017	R006_C007
LO13-1	H02	Plate1	2	XS0006187-DAP	4139683017	R008_C002
LO15	G08	Plate1	2	XS0006187-DAP	4139683017	R007_C008
LO17	C08	Plate1	1	XS0006187-DAP	4139683017	R003_C008
LO17-1	H01	Plate1	1	XS0006187-DAP	4139683017	R008_C001
LO17-2	H06	Plate1	1	XS0006187-DAP	4139683017	R008_C006
LO23	A04	Plate1	2	XS0006187-DAP	4139683017	R001_C004
LO-23-1	D11	Plate1	2	XS0006187-DAP	4139683017	R004_C011
LO24	B05	Plate1	1	XS0006187-DAP	4139683017	R002_C005
LO-24-1	E06	Plate1	1	XS0006187-DAP	4139683017	R005_C006
LO24-2	G04	Plate1	1	XS0006187-DAP	4139683017	R007_C004
LO24-3	H10	Plate1	1	XS0006187-DAP	4139683017	R008_C010
LO25	F02	Plate1	2	XS0006187-DAP	4139683017	R006_C002
LO25-1	G11	Plate1	2	XS0006187-DAP	4139683017	R007_C011
LO26	F10	Plate1	2	XS0006187-DAP	4139683017	R006_C010
LO26-1	H12	Plate1	2	XS0006187-DAP	4139683017	R008_C012
LO27	E03	Plate1	2	XS0006187-DAP	4139683017	R005_C003
LO27-1	F01	Plate1	2	XS0006187-DAP	4139683017	R006_C001
LO27-2	F06	Plate1	2	XS0006187-DAP	4139683017	R006_C006
LO29	H04	Plate1	1	XS0006187-DAP	4139683017	R008_C004
LO30	C02	Plate1	2	XS0006187-DAP	4139683017	R003_C002
LO-30-1	G03	Plate1	2	XS0006187-DAP	4139683017	R007_C003
LO33	E08	Plate1	2	XS0006187-DAP	4139683017	R005_C008
LO33-1	F12	Plate1	2	XS0006187-DAP	4139683017	R006_C012
LO33-1	H07	Plate1	2	XS0006187-DAP	4139683017	R008_C007
LO38	A10	Plate1	2	XS0006187-DAP	4139683017	R001_C010
LO38-1	C03	Plate1	2	XS0006187-DAP	4139683017	R003_C003
LO40	C01	Plate1	2	XS0006187-DAP	4139683017	R003_C001
LO40-1	C07	Plate1	2	XS0006187-DAP	4139683017	R003_C007
LO40-1	F08	Plate1	2	XS0006187-DAP	4139683017	R006_C008
LO45	A08	Plate1	1	XS0006187-DAP	4139683017	R001_C008
LO45-1	G01	Plate1	1	XS0006187-DAP	4139683017	R007_C001
LO47	B03	Plate1	2	XS0006187-DAP	4139683017	R002_C003
LO47-1	F05	Plate1	2	XS0006187-DAP	4139683017	R006_C005
LO55	D02	Plate1	1	XS0006187-DAP	4139683017	R004_C002
LO57	B08	Plate1	2	XS0006187-DAP	4139683017	R002_C008
LO57-1	D07	Plate1	2	XS0006187-DAP	4139683017	R004_C007
LO57-2	G12	Plate1	2	XS0006187-DAP	4139683017	R007_C012
LO59	E02	Plate1	1	XS0006187-DAP	4139683017	R005_C002
LO59-1	H11	Plate1	1	XS0006187-DAP	4139683017	R008_C011
LO60	H03	Plate1	2	XS0006187-DAP	4139683017	R008_C003
LO63	D01	Plate1	2	XS0006187-DAP	4139683017	R004_C001
LO65	D10	Plate1	2	XS0006187-DAP	4139683017	R004_C010
LO65-1	D12	Plate1	2	XS0006187-DAP	4139683017	R004_C012
LO65-2	F03	Plate1	2	XS0006187-DAP	4139683017	R006_C003
LO67	G05	Plate1	1	XS0006187-DAP	4139683017	R007_C005
LO72	E11	Plate1	1	XS0006187-DAP	4139683017	R005_C011
LO72-1	G10	Plate1	1	XS0006187-DAP	4139683017	R007_C010
LO72-2	H08	Plate1	1	XS0006187-DAP	4139683017	R008_C008
LO73	C09	Plate1	2	XS0006187-DAP	4139683017	R003_C009
LO75	A06	Plate1	1	XS0006187-DAP	4139683017	R001_C006
LO75-1	B10	Plate1	1	XS0006187-DAP	4139683017	R002_C010
LO75-2	H05	Plate1	1	XS0006187-DAP	4139683017	R008_C005
LO76	G02	Plate1	2	XS0006187-DAP	4139683017	R007_C002
LO76-1	G06	Plate1	2	XS0006187-DAP	4139683017	R007_C006
LO77	A11	Plate1	1	XS0006187-DAP	4139683017	R001_C011
LO77-1	B07	Plate1	1	XS0006187-DAP	4139683017	R002_C007
LO77-2	F09	Plate1	1	XS0006187-DAP	4139683017	R006_C009
LO77-3	G07	Plate1	1	XS0006187-DAP	4139683017	R007_C007
LO78	F04	Plate1	2	XS0006187-DAP	4139683017	R006_C004
LO79	B04	Plate1	2	XS0006187-DAP	4139683017	R002_C004
LO79-1	C11	Plate1	2	XS0006187-DAP	4139683017	R003_C011
LO79-2	C12	Plate1	2	XS0006187-DAP	4139683017	R003_C012
LO79-3	E10	Plate1	2	XS0006187-DAP	4139683017	R005_C010
LO80	C06	Plate1	2	XS0006187-DAP	4139683017	R003_C006
LO80-1	E12	Plate1	2	XS0006187-DAP	4139683017	R005_C012
LO83	B01	Plate1	2	XS0006187-DAP	4139683017	R002_C001
LO83-1	E07	Plate1	2	XS0006187-DAP	4139683017	R005_C007
LO84	D08	Plate1	2	XS0006187-DAP	4139683017	R004_C008
LO84-1	H09	Plate1	2	XS0006187-DAP	4139683017	R008_C009
L085	A05	Plate1	2	XS0006187-DAP	4139683017	R001_C005
LO85-1	B12	Plate1	2	XS0006187-DAP	4139683017	R002_C012
LO85-2	C10	Plate1	2	XS0006187-DAP	4139683017	R003_C010
LO85-3	D03	Plate1	2	XS0006187-DAP	4139683017	R004_C003
LO85-4	E09	Plate1	2	XS0006187-DAP	4139683017	R005_C009
LO87	A02	Plate1	2	XS0006187-DAP	4139683017	R001_C002
LO87-1	B09	Plate1	2	XS0006187-DAP	4139683017	R002_C009
LO88	B02	Plate1	2	XS0006187-DAP	4139683017	R002_C002
LO88-1	F11	Plate1	2	XS0006187-DAP	4139683017	R006_C011
LO89	A09	Plate1	2	XS0006187-DAP	4139683017	R001_C009
LO3-2	A07	Plate1	2	XS0006187-DAP	4139683017	R001_C007
