# Supplementary material for: Integrative analysis of copy number and gene expression in breast cancer using formalin-fixed paraffin-embedded core biopsy tissue: a feasibility study
Source: BMC Genomics. 2017 Jul 11;18:526. doi: 10.1186/s12864-017-3867-3 (PMC5506605; doi:10.1186/s12864-017-3867-3)
Supplement: Supplementary file 5 — DASL Assay sample sheet (Assay ID 4139683008). The sheet sample containing the sample ID, replicates, array position. (CSV 4 kb) [file 12864_2017_3867_MOESM5_ESM.csv]

Sample_Name	Sample_Well	Sample_Plate	Sample_Group	Pool_ID	Sentrix_ID	Sentrix_Position
LO11	C10	Plate1	LO11	XS0006187-DAP	4139683008	R003_C010
LO11-2	D06	Plate1	LO11	XS0006187-DAP	4139683008	R004_C006
LO11-3	E01	Plate1	LO11	XS0006187-DAP	4139683008	R005_C001
LO11-4	E12	Plate1	LO11	XS0006187-DAP	4139683008	R005_C012
LO12	B06	Plate1	LO12	XS0006187-DAP	4139683008	R002_C006
LO12-2	B11	Plate1	LO12	XS0006187-DAP	4139683008	R002_C011
LO13	B04	Plate1	LO13	XS0006187-DAP	4139683008	R002_C004
LO13-2	H02	Plate1	LO13	XS0006187-DAP	4139683008	R008_C002
LO14	G08	Plate1	LO14	XS0006187-DAP	4139683008	R007_C008
LO14-2	G09	Plate1	LO14	XS0006187-DAP	4139683008	R007_C009
LO14-3	H10	Plate1	LO14	XS0006187-DAP	4139683008	R008_C010
LO17	C08	Plate1	LO17	XS0006187-DAP	4139683008	R003_C008
LO17-2	H01	Plate1	LO17	XS0006187-DAP	4139683008	R008_C001
LO22	B10	Plate1	LO22	XS0006187-DAP	4139683008	R002_C010
LO22-2	F02	Plate1	LO22	XS0006187-DAP	4139683008	R006_C002
LO24	B05	Plate1	LO24	XS0006187-DAP	4139683008	R002_C005
LO24-2	G04	Plate1	LO24	XS0006187-DAP	4139683008	R007_C004
LO26	F10	Plate1	LO26	XS0006187-DAP	4139683008	R006_C010
LO26-2	H12	Plate1	LO26	XS0006187-DAP	4139683008	R008_C012
LO27	E03	Plate1	LO27	XS0006187-DAP	4139683008	R005_C003
LO27-2	F01	Plate1	LO27	XS0006187-DAP	4139683008	R006_C001
LO29	C06	Plate1	LO29	XS0006187-DAP	4139683008	R003_C006
LO29-2	H04	Plate1	LO29	XS0006187-DAP	4139683008	R008_C004
LO3	A01	Plate1	LO3	XS0006187-DAP	4139683008	R001_C001
LO3-2	D09	Plate1	LO3	XS0006187-DAP	4139683008	R004_C009
LO33	E08	Plate1	LO33	XS0006187-DAP	4139683008	R005_C008
LO33-2	F12	Plate1	LO33	XS0006187-DAP	4139683008	R006_C012
LO34	A04	Plate1	LO34	XS0006187-DAP	4139683008	R001_C004
LO35	D10	Plate1	LO35	XS0006187-DAP	4139683008	R004_C010
LO36	A08	Plate1	LO36	XS0006187-DAP	4139683008	R001_C008
LO37	A07	Plate1	LO37	XS0006187-DAP	4139683008	R001_C007
LO37-2	B08	Plate1	LO37	XS0006187-DAP	4139683008	R002_C008
LO38	A10	Plate1	LO38	XS0006187-DAP	4139683008	R001_C010
LO38-2	B12	Plate1	LO38	XS0006187-DAP	4139683008	R002_C012
LO38-3	C03	Plate1	LO38	XS0006187-DAP	4139683008	R003_C003
LO40	C01	Plate1	LO40	XS0006187-DAP	4139683008	R003_C001
LO40-2	C07	Plate1	LO40	XS0006187-DAP	4139683008	R003_C007
LO41	B07	Plate1	LO41	XS0006187-DAP	4139683008	R002_C007
LO44	F07	Plate1	LO44	XS0006187-DAP	4139683008	R006_C007
LO45	E05	Plate1	LO45	XS0006187-DAP	4139683008	R005_C005
LO45-2	G01	Plate1	LO45	XS0006187-DAP	4139683008	R007_C001
LO46	C11	Plate1	LO46	XS0006187-DAP	4139683008	R003_C011
LO46-2	D01	Plate1	LO46	XS0006187-DAP	4139683008	R004_C001
LO46-3	G11	Plate1	LO46	XS0006187-DAP	4139683008	R007_C011
LO55	A12	Plate1	LO55	XS0006187-DAP	4139683008	R001_C012
LO55-2	D02	Plate1	LO55	XS0006187-DAP	4139683008	R004_C002
LO57	D07	Plate1	LO57	XS0006187-DAP	4139683008	R004_C007
LO57-2	G12	Plate1	LO57	XS0006187-DAP	4139683008	R007_C012
LO59	E02	Plate1	LO59	XS0006187-DAP	4139683008	R005_C002
LO59-2	H11	Plate1	LO59	XS0006187-DAP	4139683008	R008_C011
LO60	E06	Plate1	LO60	XS0006187-DAP	4139683008	R005_C006
LO60-2	H03	Plate1	LO60	XS0006187-DAP	4139683008	R008_C003
LO62	H09	Plate1	LO62	XS0006187-DAP	4139683008	R008_C009
LO64	E11	Plate1	LO64	XS0006187-DAP	4139683008	R005_C011
LO65	D12	Plate1	LO65	XS0006187-DAP	4139683008	R004_C012
LO65-2	F03	Plate1	LO65	XS0006187-DAP	4139683008	R006_C003
LO66	A03	Plate1	LO66	XS0006187-DAP	4139683008	R001_C003
LO66-2	F06	Plate1	LO66	XS0006187-DAP	4139683008	R006_C006
LO67	G05	Plate1	LO67	XS0006187-DAP	4139683008	R007_C005
LO67-2	H07	Plate1	LO67	XS0006187-DAP	4139683008	R008_C007
LO71	F09	Plate1	LO71	XS0006187-DAP	4139683008	R006_C009
LO71-2	G07	Plate1	LO71	XS0006187-DAP	4139683008	R007_C007
LO72	G10	Plate1	LO72	XS0006187-DAP	4139683008	R007_C010
LO72-2	H08	Plate1	LO72	XS0006187-DAP	4139683008	R008_C008
LO73	C09	Plate1	LO73	XS0006187-DAP	4139683008	R003_C009
LO75	A06	Plate1	LO75	XS0006187-DAP	4139683008	R001_C006
LO75-2	H05	Plate1	LO75	XS0006187-DAP	4139683008	R008_C005
LO76	G02	Plate1	LO76	XS0006187-DAP	4139683008	R007_C002
LO76-2	G06	Plate1	LO76	XS0006187-DAP	4139683008	R007_C006
LO77	A11	Plate1	LO77	XS0006187-DAP	4139683008	R001_C011
LO78	F04	Plate1	LO78	XS0006187-DAP	4139683008	R006_C004
LO78-2	H06	Plate1	LO78	XS0006187-DAP	4139683008	R008_C006
LO79	C12	Plate1	LO79	XS0006187-DAP	4139683008	R003_C012
LO79-2	E10	Plate1	LO79	XS0006187-DAP	4139683008	R005_C010
LO83	B01	Plate1	LO83	XS0006187-DAP	4139683008	R002_C001
LO83-2	E07	Plate1	LO83	XS0006187-DAP	4139683008	R005_C007
LO83-3	F08	Plate1	LO83	XS0006187-DAP	4139683008	R006_C008
LO84	D08	Plate1	LO84	XS0006187-DAP	4139683008	R004_C008
LO85	A05	Plate1	LO85	XS0006187-DAP	4139683008	R001_C005
LO85-2	D03	Plate1	LO85	XS0006187-DAP	4139683008	R004_C003
LO87	A02	Plate1	LO87	XS0006187-DAP	4139683008	R001_C002
LO87-2	B09	Plate1	LO87	XS0006187-DAP	4139683008	R002_C009
LO88	B02	Plate1	LO88	XS0006187-DAP	4139683008	R002_C002
LO88-2	F11	Plate1	LO88	XS0006187-DAP	4139683008	R006_C011
