# Supplementary material for: Integrative analysis of copy number and gene expression in breast cancer using formalin-fixed paraffin-embedded core biopsy tissue: a feasibility study
Source: BMC Genomics. 2017 Jul 11;18:526. doi: 10.1186/s12864-017-3867-3 (PMC5506605; doi:10.1186/s12864-017-3867-3)
Supplement: Supplementary file 6 — DASL Data from Assay ID 4139683017. (ZIP 4853 kb) [file 12864_2017_3867_MOESM6_ESM.zip]

Archive with 502 entries (499 files):
- 4139683017/
- 4139683017/4139683017.sdf
- __MACOSX/
- __MACOSX/4139683017/
- __MACOSX/4139683017/._4139683017.sdf
- 4139683017/4139683017_fiducial #1_Red_center.tif
- __MACOSX/4139683017/._4139683017_fiducial #1_Red_center.tif
- 4139683017/4139683017_R001_C001_Grn.idat
- __MACOSX/4139683017/._4139683017_R001_C001_Grn.idat
- 4139683017/4139683017_R001_C001_Grn.xml
- __MACOSX/4139683017/._4139683017_R001_C001_Grn.xml
- 4139683017/4139683017_R001_C001_Red.idat
- __MACOSX/4139683017/._4139683017_R001_C001_Red.idat
- 4139683017/4139683017_R001_C001_Red.xml
- __MACOSX/4139683017/._4139683017_R001_C001_Red.xml
- 4139683017/4139683017_R001_C002_Grn.idat
- __MACOSX/4139683017/._4139683017_R001_C002_Grn.idat
- 4139683017/4139683017_R001_C002_Grn.xml
- __MACOSX/4139683017/._4139683017_R001_C002_Grn.xml
- 4139683017/4139683017_R001_C002_Red.idat
- __MACOSX/4139683017/._4139683017_R001_C002_Red.idat
- 4139683017/4139683017_R001_C002_Red.xml
- __MACOSX/4139683017/._4139683017_R001_C002_Red.xml
- 4139683017/4139683017_R001_C003_Grn.idat
- __MACOSX/4139683017/._4139683017_R001_C003_Grn.idat
- 4139683017/4139683017_R001_C003_Grn.xml
- __MACOSX/4139683017/._4139683017_R001_C003_Grn.xml
- 4139683017/4139683017_R001_C003_Red.idat
- __MACOSX/4139683017/._4139683017_R001_C003_Red.idat
- 4139683017/4139683017_R001_C003_Red.xml
- __MACOSX/4139683017/._4139683017_R001_C003_Red.xml
- 4139683017/4139683017_R001_C004_Grn.idat
- __MACOSX/4139683017/._4139683017_R001_C004_Grn.idat
- 4139683017/4139683017_R001_C004_Grn.xml
- __MACOSX/4139683017/._4139683017_R001_C004_Grn.xml
- 4139683017/4139683017_R001_C004_Red.idat
- __MACOSX/4139683017/._4139683017_R001_C004_Red.idat
- 4139683017/4139683017_R001_C004_Red.xml
- __MACOSX/4139683017/._4139683017_R001_C004_Red.xml
- 4139683017/4139683017_R001_C005_Grn.idat
- __MACOSX/4139683017/._4139683017_R001_C005_Grn.idat
- 4139683017/4139683017_R001_C005_Grn.xml
- __MACOSX/4139683017/._4139683017_R001_C005_Grn.xml
- 4139683017/4139683017_R001_C005_Red.idat
- __MACOSX/4139683017/._4139683017_R001_C005_Red.idat
- 4139683017/4139683017_R001_C005_Red.xml
- __MACOSX/4139683017/._4139683017_R001_C005_Red.xml
- 4139683017/4139683017_R001_C006_Grn.idat
- __MACOSX/4139683017/._4139683017_R001_C006_Grn.idat
- 4139683017/4139683017_R001_C006_Grn.xml
- __MACOSX/4139683017/._4139683017_R001_C006_Grn.xml
- 4139683017/4139683017_R001_C006_Red.idat
- __MACOSX/4139683017/._4139683017_R001_C006_Red.idat
- 4139683017/4139683017_R001_C006_Red.xml
- __MACOSX/4139683017/._4139683017_R001_C006_Red.xml
- 4139683017/4139683017_R001_C007_Grn.idat
- __MACOSX/4139683017/._4139683017_R001_C007_Grn.idat
- 4139683017/4139683017_R001_C007_Grn.xml
- __MACOSX/4139683017/._4139683017_R001_C007_Grn.xml
- 4139683017/4139683017_R001_C007_Red.idat
- __MACOSX/4139683017/._4139683017_R001_C007_Red.idat
- 4139683017/4139683017_R001_C007_Red.xml
- __MACOSX/4139683017/._4139683017_R001_C007_Red.xml
- 4139683017/4139683017_R001_C008_Grn.idat
- __MACOSX/4139683017/._4139683017_R001_C008_Grn.idat
- 4139683017/4139683017_R001_C008_Grn.xml
- __MACOSX/4139683017/._4139683017_R001_C008_Grn.xml
- 4139683017/4139683017_R001_C008_Red.idat
- __MACOSX/4139683017/._4139683017_R001_C008_Red.idat
- 4139683017/4139683017_R001_C008_Red.xml
- __MACOSX/4139683017/._4139683017_R001_C008_Red.xml
- 4139683017/4139683017_R001_C009_Grn.idat
- __MACOSX/4139683017/._4139683017_R001_C009_Grn.idat
- 4139683017/4139683017_R001_C009_Grn.xml
- __MACOSX/4139683017/._4139683017_R001_C009_Grn.xml
- 4139683017/4139683017_R001_C009_Red.idat
- __MACOSX/4139683017/._4139683017_R001_C009_Red.idat
- 4139683017/4139683017_R001_C009_Red.xml
- __MACOSX/4139683017/._4139683017_R001_C009_Red.xml
- 4139683017/4139683017_R001_C010_Grn.idat
- __MACOSX/4139683017/._4139683017_R001_C010_Grn.idat
- 4139683017/4139683017_R001_C010_Grn.xml
- __MACOSX/4139683017/._4139683017_R001_C010_Grn.xml
- 4139683017/4139683017_R001_C010_Red.idat
- __MACOSX/4139683017/._4139683017_R001_C010_Red.idat
- 4139683017/4139683017_R001_C010_Red.xml
- __MACOSX/4139683017/._4139683017_R001_C010_Red.xml
- 4139683017/4139683017_R001_C011_Grn.idat
- __MACOSX/4139683017/._4139683017_R001_C011_Grn.idat
- 4139683017/4139683017_R001_C011_Grn.xml
- __MACOSX/4139683017/._4139683017_R001_C011_Grn.xml
- 4139683017/4139683017_R001_C011_Red.idat
- __MACOSX/4139683017/._4139683017_R001_C011_Red.idat
- 4139683017/4139683017_R001_C011_Red.xml
- __MACOSX/4139683017/._4139683017_R001_C011_Red.xml
- 4139683017/4139683017_R001_C012_Grn.idat
- __MACOSX/4139683017/._4139683017_R001_C012_Grn.idat
- 4139683017/4139683017_R001_C012_Grn.xml
- __MACOSX/4139683017/._4139683017_R001_C012_Grn.xml
- 4139683017/4139683017_R001_C012_Red.idat
- __MACOSX/4139683017/._4139683017_R001_C012_Red.idat
- 4139683017/4139683017_R001_C012_Red.xml
- __MACOSX/4139683017/._4139683017_R001_C012_Red.xml
- 4139683017/4139683017_R002_C001_Grn.idat
- __MACOSX/4139683017/._4139683017_R002_C001_Grn.idat
- 4139683017/4139683017_R002_C001_Grn.xml
- __MACOSX/4139683017/._4139683017_R002_C001_Grn.xml
- 4139683017/4139683017_R002_C001_Red.idat
- __MACOSX/4139683017/._4139683017_R002_C001_Red.idat
- 4139683017/4139683017_R002_C001_Red.xml
- __MACOSX/4139683017/._4139683017_R002_C001_Red.xml
- 4139683017/4139683017_R002_C002_Grn.idat
- __MACOSX/4139683017/._4139683017_R002_C002_Grn.idat
- 4139683017/4139683017_R002_C002_Grn.xml
- __MACOSX/4139683017/._4139683017_R002_C002_Grn.xml
- 4139683017/4139683017_R002_C002_Red.idat
- __MACOSX/4139683017/._4139683017_R002_C002_Red.idat
- 4139683017/4139683017_R002_C002_Red.xml
- __MACOSX/4139683017/._4139683017_R002_C002_Red.xml
- 4139683017/4139683017_R002_C003_Grn.idat
- __MACOSX/4139683017/._4139683017_R002_C003_Grn.idat
- 4139683017/4139683017_R002_C003_Grn.xml
- __MACOSX/4139683017/._4139683017_R002_C003_Grn.xml
- 4139683017/4139683017_R002_C003_Red.idat
- __MACOSX/4139683017/._4139683017_R002_C003_Red.idat
- 4139683017/4139683017_R002_C003_Red.xml
- __MACOSX/4139683017/._4139683017_R002_C003_Red.xml
- 4139683017/4139683017_R002_C004_Grn.idat
- __MACOSX/4139683017/._4139683017_R002_C004_Grn.idat
- 4139683017/4139683017_R002_C004_Grn.xml
- __MACOSX/4139683017/._4139683017_R002_C004_Grn.xml
- 4139683017/4139683017_R002_C004_Red.idat
- __MACOSX/4139683017/._4139683017_R002_C004_Red.idat
- 4139683017/4139683017_R002_C004_Red.xml
- __MACOSX/4139683017/._4139683017_R002_C004_Red.xml
- 4139683017/4139683017_R002_C005_Grn.idat
- __MACOSX/4139683017/._4139683017_R002_C005_Grn.idat
- 4139683017/4139683017_R002_C005_Grn.xml
- __MACOSX/4139683017/._4139683017_R002_C005_Grn.xml
- 4139683017/4139683017_R002_C005_Red.idat
- __MACOSX/4139683017/._4139683017_R002_C005_Red.idat
- 4139683017/4139683017_R002_C005_Red.xml
- __MACOSX/4139683017/._4139683017_R002_C005_Red.xml
- 4139683017/4139683017_R002_C006_Grn.idat
- __MACOSX/4139683017/._4139683017_R002_C006_Grn.idat
- 4139683017/4139683017_R002_C006_Grn.xml
- __MACOSX/4139683017/._4139683017_R002_C006_Grn.xml
- 4139683017/4139683017_R002_C006_Red.idat
- __MACOSX/4139683017/._4139683017_R002_C006_Red.idat
- 4139683017/4139683017_R002_C006_Red.xml
- __MACOSX/4139683017/._4139683017_R002_C006_Red.xml
- 4139683017/4139683017_R002_C007_Grn.idat
- __MACOSX/4139683017/._4139683017_R002_C007_Grn.idat
- 4139683017/4139683017_R002_C007_Grn.xml
- __MACOSX/4139683017/._4139683017_R002_C007_Grn.xml
- 4139683017/4139683017_R002_C007_Red.idat
- __MACOSX/4139683017/._4139683017_R002_C007_Red.idat
- 4139683017/4139683017_R002_C007_Red.xml
- __MACOSX/4139683017/._4139683017_R002_C007_Red.xml
- 4139683017/4139683017_R002_C008_Grn.idat
- __MACOSX/4139683017/._4139683017_R002_C008_Grn.idat
- 4139683017/4139683017_R002_C008_Grn.xml
- __MACOSX/4139683017/._4139683017_R002_C008_Grn.xml
- 4139683017/4139683017_R002_C008_Red.xml
- __MACOSX/4139683017/._4139683017_R002_C008_Red.xml
- 4139683017/4139683017_R002_C009_Grn.xml
- __MACOSX/4139683017/._4139683017_R002_C009_Grn.xml
- 4139683017/4139683017_R002_C009_Red.xml
- __MACOSX/4139683017/._4139683017_R002_C009_Red.xml
- 4139683017/4139683017_R002_C010_Grn.xml
- __MACOSX/4139683017/._4139683017_R002_C010_Grn.xml
- 4139683017/4139683017_R002_C010_Red.xml
- __MACOSX/4139683017/._4139683017_R002_C010_Red.xml
- 4139683017/4139683017_R002_C011_Grn.xml
- __MACOSX/4139683017/._4139683017_R002_C011_Grn.xml
- 4139683017/4139683017_R002_C011_Red.xml
- __MACOSX/4139683017/._4139683017_R002_C011_Red.xml
- 4139683017/4139683017_R002_C012_Grn.xml
- __MACOSX/4139683017/._4139683017_R002_C012_Grn.xml
- 4139683017/4139683017_R002_C012_Red.xml
- __MACOSX/4139683017/._4139683017_R002_C012_Red.xml
- 4139683017/4139683017_R003_C001_Grn.xml
- __MACOSX/4139683017/._4139683017_R003_C001_Grn.xml
- 4139683017/4139683017_R003_C001_Red.xml
- __MACOSX/4139683017/._4139683017_R003_C001_Red.xml
- 4139683017/4139683017_R003_C002_Grn.idat
- __MACOSX/4139683017/._4139683017_R003_C002_Grn.idat
- 4139683017/4139683017_R003_C002_Grn.xml
- __MACOSX/4139683017/._4139683017_R003_C002_Grn.xml
- 4139683017/4139683017_R003_C002_Red.xml
- __MACOSX/4139683017/._4139683017_R003_C002_Red.xml
- 4139683017/4139683017_R003_C003_Grn.xml
- __MACOSX/4139683017/._4139683017_R003_C003_Grn.xml
- 4139683017/4139683017_R003_C003_Red.xml
- __MACOSX/4139683017/._4139683017_R003_C003_Red.xml
- 4139683017/4139683017_R003_C004_Grn.xml
- __MACOSX/4139683017/._4139683017_R003_C004_Grn.xml
- 4139683017/4139683017_R003_C004_Red.xml
- __MACOSX/4139683017/._4139683017_R003_C004_Red.xml
- 4139683017/4139683017_R003_C005_Grn.xml
- __MACOSX/4139683017/._4139683017_R003_C005_Grn.xml
- 4139683017/4139683017_R003_C005_Red.xml
- __MACOSX/4139683017/._4139683017_R003_C005_Red.xml
- 4139683017/4139683017_R003_C006_Grn.xml
- __MACOSX/4139683017/._4139683017_R003_C006_Grn.xml
- 4139683017/4139683017_R003_C006_Red.xml
- __MACOSX/4139683017/._4139683017_R003_C006_Red.xml
- 4139683017/4139683017_R003_C007_Grn.xml
- __MACOSX/4139683017/._4139683017_R003_C007_Grn.xml
- 4139683017/4139683017_R003_C007_Red.xml
- __MACOSX/4139683017/._4139683017_R003_C007_Red.xml
- 4139683017/4139683017_R003_C008_Grn.xml
- __MACOSX/4139683017/._4139683017_R003_C008_Grn.xml
- 4139683017/4139683017_R003_C008_Red.xml
- __MACOSX/4139683017/._4139683017_R003_C008_Red.xml
- 4139683017/4139683017_R003_C009_Grn.xml
- __MACOSX/4139683017/._4139683017_R003_C009_Grn.xml
- 4139683017/4139683017_R003_C009_Red.xml
- __MACOSX/4139683017/._4139683017_R003_C009_Red.xml
- 4139683017/4139683017_R003_C010_Grn.xml
- __MACOSX/4139683017/._4139683017_R003_C010_Grn.xml
- 4139683017/4139683017_R003_C010_Red.xml
- __MACOSX/4139683017/._4139683017_R003_C010_Red.xml
- 4139683017/4139683017_R003_C011_Grn.xml
- __MACOSX/4139683017/._4139683017_R003_C011_Grn.xml
- 4139683017/4139683017_R003_C011_Red.xml
- __MACOSX/4139683017/._4139683017_R003_C011_Red.xml
- 4139683017/4139683017_R003_C012_Grn.xml
- __MACOSX/4139683017/._4139683017_R003_C012_Grn.xml
- 4139683017/4139683017_R003_C012_Red.xml
- __MACOSX/4139683017/._4139683017_R003_C012_Red.xml
- 4139683017/4139683017_R004_C001_Grn.xml
- __MACOSX/4139683017/._4139683017_R004_C001_Grn.xml
- 4139683017/4139683017_R004_C001_Red.xml
- __MACOSX/4139683017/._4139683017_R004_C001_Red.xml
- 4139683017/4139683017_R004_C002_Grn.idat
- __MACOSX/4139683017/._4139683017_R004_C002_Grn.idat
- 4139683017/4139683017_R004_C002_Grn.xml
- __MACOSX/4139683017/._4139683017_R004_C002_Grn.xml
- 4139683017/4139683017_R004_C002_Red.xml
- __MACOSX/4139683017/._4139683017_R004_C002_Red.xml
- 4139683017/4139683017_R004_C003_Grn.xml
- __MACOSX/4139683017/._4139683017_R004_C003_Grn.xml
- 4139683017/4139683017_R004_C003_Red.xml
- __MACOSX/4139683017/._4139683017_R004_C003_Red.xml
- 4139683017/4139683017_R004_C004_Grn.xml
- __MACOSX/4139683017/._4139683017_R004_C004_Grn.xml
- 4139683017/4139683017_R004_C004_Red.xml
- __MACOSX/4139683017/._4139683017_R004_C004_Red.xml
- 4139683017/4139683017_R004_C005_Grn.idat
- __MACOSX/4139683017/._4139683017_R004_C005_Grn.idat
- 4139683017/4139683017_R004_C005_Grn.xml
- __MACOSX/4139683017/._4139683017_R004_C005_Grn.xml
- 4139683017/4139683017_R004_C005_Red.xml
- __MACOSX/4139683017/._4139683017_R004_C005_Red.xml
- 4139683017/4139683017_R004_C006_Grn.xml
- __MACOSX/4139683017/._4139683017_R004_C006_Grn.xml
- 4139683017/4139683017_R004_C006_Red.xml
- __MACOSX/4139683017/._4139683017_R004_C006_Red.xml
- 4139683017/4139683017_R004_C007_Grn.xml
- __MACOSX/4139683017/._4139683017_R004_C007_Grn.xml
- 4139683017/4139683017_R004_C007_Red.xml
- __MACOSX/4139683017/._4139683017_R004_C007_Red.xml
- 4139683017/4139683017_R004_C008_Grn.xml
- __MACOSX/4139683017/._4139683017_R004_C008_Grn.xml
- 4139683017/4139683017_R004_C008_Red.xml
- __MACOSX/4139683017/._4139683017_R004_C008_Red.xml
- 4139683017/4139683017_R004_C009_Grn.xml
- __MACOSX/4139683017/._4139683017_R004_C009_Grn.xml
- 4139683017/4139683017_R004_C009_Red.xml
- __MACOSX/4139683017/._4139683017_R004_C009_Red.xml
- 4139683017/4139683017_R004_C010_Grn.xml
- __MACOSX/4139683017/._4139683017_R004_C010_Grn.xml
- 4139683017/4139683017_R004_C010_Red.xml
- __MACOSX/4139683017/._4139683017_R004_C010_Red.xml
- 4139683017/4139683017_R004_C011_Grn.idat
- __MACOSX/4139683017/._4139683017_R004_C011_Grn.idat
- 4139683017/4139683017_R004_C011_Grn.xml
- __MACOSX/4139683017/._4139683017_R004_C011_Grn.xml
- 4139683017/4139683017_R004_C011_Red.xml
- __MACOSX/4139683017/._4139683017_R004_C011_Red.xml
- 4139683017/4139683017_R004_C012_Grn.xml
- __MACOSX/4139683017/._4139683017_R004_C012_Grn.xml
- 4139683017/4139683017_R004_C012_Red.xml
- __MACOSX/4139683017/._4139683017_R004_C012_Red.xml
- 4139683017/4139683017_R005_C001_Grn.xml
- __MACOSX/4139683017/._4139683017_R005_C001_Grn.xml
- 4139683017/4139683017_R005_C001_Red.xml
- __MACOSX/4139683017/._4139683017_R005_C001_Red.xml
- 4139683017/4139683017_R005_C002_Grn.xml
- __MACOSX/4139683017/._4139683017_R005_C002_Grn.xml
- 4139683017/4139683017_R005_C002_Red.xml
- __MACOSX/4139683017/._4139683017_R005_C002_Red.xml
- 4139683017/4139683017_R005_C003_Grn.xml
- __MACOSX/4139683017/._4139683017_R005_C003_Grn.xml
- 4139683017/4139683017_R005_C003_Red.xml
- __MACOSX/4139683017/._4139683017_R005_C003_Red.xml
- 4139683017/4139683017_R005_C004_Grn.xml
- __MACOSX/4139683017/._4139683017_R005_C004_Grn.xml
- 4139683017/4139683017_R005_C004_Red.xml
[truncated: 202 more entries]
