# Supplementary material for: Integrative analysis of copy number and gene expression in breast cancer using formalin-fixed paraffin-embedded core biopsy tissue: a feasibility study
Source: BMC Genomics. 2017 Jul 11;18:526. doi: 10.1186/s12864-017-3867-3 (PMC5506605; doi:10.1186/s12864-017-3867-3)
Supplement: Supplementary file 6 — DASL Data from Assay ID 4139683017. (ZIP 4853 kb) [file 12864_2017_3867_MOESM6_ESM.zip › 4139683017/4139683017_R003_C007_Grn.xml]

<?xml version="1.0" encoding="utf-8"?>
<ImageHeader xmlns:xsd="http://www.w3.org/2001/XMLSchema" xmlns:xsi="http://www.w3.org/2001/XMLSchema-instance">
  <SentrixMatrixID>4139683017</SentrixMatrixID>
  <SampleLabel>R003_C007</SampleLabel>
  <SectionLabel />
  <ColorChannel>Green</ColorChannel>
  <ImageWidth>1792</ImageWidth>
  <ImageHeight>1717</ImageHeight>
  <RotationAngle>90</RotationAngle>
  <Resolution>0.8391817</Resolution>
  <ChOffsetX>0</ChOffsetX>
  <ChOffsetY>0</ChOffsetY>
  <Compressed>false</Compressed>
  <ImageDate>2009-02-07T11:31:51.7707500-00:00</ImageDate>
  <SentrixScanVersion>3.5.49.29917</SentrixScanVersion>
  <RegistrationVersion>??</RegistrationVersion>
  <ExtractionVersion>n/a</ExtractionVersion>
  <ExtractionMethod>StandardWithBackground</ExtractionMethod>
  <RegsitrationScores>
    <registrationScore>1</registrationScore>
    <focusScore>0.977499545</focusScore>
    <saturatedPixels>0</saturatedPixels>
    <A11>0</A11>
    <A12>0</A12>
    <A21>0</A21>
    <A22>0</A22>
    <A31>0</A31>
    <A32>0</A32>
  </RegsitrationScores>
  <P95>4730.24561</P95>
  <P05>306.792236</P05>
  <PMT>593</PMT>
  <PMTFactor>1</PMTFactor>
  <Filter>Transmittance100Percent</Filter>
  <zOffset>0</zOffset>
  <ScannerID>S358</ScannerID>
  <SlidePosition>0</SlidePosition>
  <UserName>osborn05</UserName>
</ImageHeader>
