# Supplementary material for: Integrative analysis of copy number and gene expression in breast cancer using formalin-fixed paraffin-embedded core biopsy tissue: a feasibility study
Source: BMC Genomics. 2017 Jul 11;18:526. doi: 10.1186/s12864-017-3867-3 (PMC5506605; doi:10.1186/s12864-017-3867-3)
Supplement: Supplementary file 7 — DASL Data from Assay ID 4139683008. (ZIP 2739 kb) [file 12864_2017_3867_MOESM7_ESM.zip › 4139683008/4139683008.sdf]

<?xml version="1.0" encoding="utf-8"?>
<SentrixDescriptor xmlns:xsd="http://www.w3.org/2001/XMLSchema" xmlns:xsi="http://www.w3.org/2001/XMLSchema-instance">
  <PhysicalProperties>
    <PhysicalWidth>99000</PhysicalWidth>
    <PhysicalHeight>63000</PhysicalHeight>
    <SectionWidth>1980</SectionWidth>
    <SectionHeight>1715</SectionHeight>
    <SampleWidth>1980</SampleWidth>
    <SampleHeight>1715</SampleHeight>
    <DecodeMarkerOffset>
      <X>0</X>
      <Y>0</Y>
    </DecodeMarkerOffset>
    <InvertXAxis>false</InvertXAxis>
    <SamplePositions>
      <RelativeXYZPoint>
        <X>0</X>
        <Y>0</Y>
        <Z>0</Z>
      </RelativeXYZPoint>
      <RelativeXYZPoint>
        <X>9000</X>
        <Y>0</Y>
        <Z>0</Z>
      </RelativeXYZPoint>
      <RelativeXYZPoint>
        <X>18000</X>
        <Y>0</Y>
        <Z>0</Z>
      </RelativeXYZPoint>
      <RelativeXYZPoint>
        <X>27000</X>
        <Y>0</Y>
        <Z>0</Z>
      </RelativeXYZPoint>
      <RelativeXYZPoint>
        <X>36000</X>
        <Y>0</Y>
        <Z>0</Z>
      </RelativeXYZPoint>
      <RelativeXYZPoint>
        <X>45000</X>
        <Y>0</Y>
        <Z>0</Z>
      </RelativeXYZPoint>
      <RelativeXYZPoint>
        <X>54000</X>
        <Y>0</Y>
        <Z>0</Z>
      </RelativeXYZPoint>
      <RelativeXYZPoint>
        <X>63000</X>
        <Y>0</Y>
        <Z>0</Z>
      </RelativeXYZPoint>
      <RelativeXYZPoint>
        <X>72000</X>
        <Y>0</Y>
        <Z>0</Z>
      </RelativeXYZPoint>
      <RelativeXYZPoint>
        <X>81000</X>
        <Y>0</Y>
        <Z>0</Z>
      </RelativeXYZPoint>
      <RelativeXYZPoint>
        <X>90000</X>
        <Y>0</Y>
        <Z>0</Z>
      </RelativeXYZPoint>
      <RelativeXYZPoint>
        <X>99000</X>
        <Y>0</Y>
        <Z>0</Z>
      </RelativeXYZPoint>
      <RelativeXYZPoint>
        <X>0</X>
        <Y>9000</Y>
        <Z>0</Z>
      </RelativeXYZPoint>
      <RelativeXYZPoint>
        <X>9000</X>
        <Y>9000</Y>
        <Z>0</Z>
      </RelativeXYZPoint>
      <RelativeXYZPoint>
        <X>18000</X>
        <Y>9000</Y>
        <Z>0</Z>
      </RelativeXYZPoint>
      <RelativeXYZPoint>
        <X>27000</X>
        <Y>9000</Y>
        <Z>0</Z>
      </RelativeXYZPoint>
      <RelativeXYZPoint>
        <X>36000</X>
        <Y>9000</Y>
        <Z>0</Z>
      </RelativeXYZPoint>
      <RelativeXYZPoint>
        <X>45000</X>
        <Y>9000</Y>
        <Z>0</Z>
      </RelativeXYZPoint>
      <RelativeXYZPoint>
        <X>54000</X>
        <Y>9000</Y>
        <Z>0</Z>
      </RelativeXYZPoint>
      <RelativeXYZPoint>
        <X>63000</X>
        <Y>9000</Y>
        <Z>0</Z>
      </RelativeXYZPoint>
      <RelativeXYZPoint>
        <X>72000</X>
        <Y>9000</Y>
        <Z>0</Z>
      </RelativeXYZPoint>
      <RelativeXYZPoint>
        <X>81000</X>
        <Y>9000</Y>
        <Z>0</Z>
      </RelativeXYZPoint>
      <RelativeXYZPoint>
        <X>90000</X>
        <Y>9000</Y>
        <Z>0</Z>
      </RelativeXYZPoint>
      <RelativeXYZPoint>
        <X>99000</X>
        <Y>9000</Y>
        <Z>0</Z>
      </RelativeXYZPoint>
      <RelativeXYZPoint>
        <X>0</X>
        <Y>18000</Y>
        <Z>0</Z>
      </RelativeXYZPoint>
      <RelativeXYZPoint>
        <X>9000</X>
        <Y>18000</Y>
        <Z>0</Z>
      </RelativeXYZPoint>
      <RelativeXYZPoint>
        <X>18000</X>
        <Y>18000</Y>
        <Z>0</Z>
      </RelativeXYZPoint>
      <RelativeXYZPoint>
        <X>27000</X>
        <Y>18000</Y>
        <Z>0</Z>
      </RelativeXYZPoint>
      <RelativeXYZPoint>
        <X>36000</X>
        <Y>18000</Y>
        <Z>0</Z>
      </RelativeXYZPoint>
      <RelativeXYZPoint>
        <X>45000</X>
        <Y>18000</Y>
        <Z>0</Z>
      </RelativeXYZPoint>
      <RelativeXYZPoint>
        <X>54000</X>
        <Y>18000</Y>
        <Z>0</Z>
      </RelativeXYZPoint>
      <RelativeXYZPoint>
        <X>63000</X>
        <Y>18000</Y>
        <Z>0</Z>
      </RelativeXYZPoint>
      <RelativeXYZPoint>
        <X>72000</X>
        <Y>18000</Y>
        <Z>0</Z>
      </RelativeXYZPoint>
      <RelativeXYZPoint>
        <X>81000</X>
        <Y>18000</Y>
        <Z>0</Z>
      </RelativeXYZPoint>
      <RelativeXYZPoint>
        <X>90000</X>
        <Y>18000</Y>
        <Z>0</Z>
      </RelativeXYZPoint>
      <RelativeXYZPoint>
        <X>99000</X>
        <Y>18000</Y>
        <Z>0</Z>
      </RelativeXYZPoint>
      <RelativeXYZPoint>
        <X>0</X>
        <Y>27000</Y>
        <Z>0</Z>
      </RelativeXYZPoint>
      <RelativeXYZPoint>
        <X>9000</X>
        <Y>27000</Y>
        <Z>0</Z>
      </RelativeXYZPoint>
      <RelativeXYZPoint>
        <X>18000</X>
        <Y>27000</Y>
        <Z>0</Z>
      </RelativeXYZPoint>
      <RelativeXYZPoint>
        <X>27000</X>
        <Y>27000</Y>
        <Z>0</Z>
      </RelativeXYZPoint>
      <RelativeXYZPoint>
        <X>36000</X>
        <Y>27000</Y>
        <Z>0</Z>
      </RelativeXYZPoint>
      <RelativeXYZPoint>
        <X>45000</X>
        <Y>27000</Y>
        <Z>0</Z>
      </RelativeXYZPoint>
      <RelativeXYZPoint>
        <X>54000</X>
        <Y>27000</Y>
        <Z>0</Z>
      </RelativeXYZPoint>
      <RelativeXYZPoint>
        <X>63000</X>
        <Y>27000</Y>
        <Z>0</Z>
      </RelativeXYZPoint>
      <RelativeXYZPoint>
        <X>72000</X>
        <Y>27000</Y>
        <Z>0</Z>
      </RelativeXYZPoint>
      <RelativeXYZPoint>
        <X>81000</X>
        <Y>27000</Y>
        <Z>0</Z>
      </RelativeXYZPoint>
      <RelativeXYZPoint>
        <X>90000</X>
        <Y>27000</Y>
        <Z>0</Z>
      </RelativeXYZPoint>
      <RelativeXYZPoint>
        <X>99000</X>
        <Y>27000</Y>
        <Z>0</Z>
      </RelativeXYZPoint>
      <RelativeXYZPoint>
        <X>0</X>
        <Y>36000</Y>
        <Z>0</Z>
      </RelativeXYZPoint>
      <RelativeXYZPoint>
        <X>9000</X>
        <Y>36000</Y>
        <Z>0</Z>
      </RelativeXYZPoint>
      <RelativeXYZPoint>
        <X>18000</X>
        <Y>36000</Y>
        <Z>0</Z>
      </RelativeXYZPoint>
      <RelativeXYZPoint>
        <X>27000</X>
        <Y>36000</Y>
        <Z>0</Z>
      </RelativeXYZPoint>
      <RelativeXYZPoint>
        <X>36000</X>
        <Y>36000</Y>
        <Z>0</Z>
      </RelativeXYZPoint>
      <RelativeXYZPoint>
        <X>45000</X>
        <Y>36000</Y>
        <Z>0</Z>
      </RelativeXYZPoint>
      <RelativeXYZPoint>
        <X>54000</X>
        <Y>36000</Y>
        <Z>0</Z>
      </RelativeXYZPoint>
      <RelativeXYZPoint>
        <X>63000</X>
        <Y>36000</Y>
        <Z>0</Z>
      </RelativeXYZPoint>
      <RelativeXYZPoint>
        <X>72000</X>
        <Y>36000</Y>
        <Z>0</Z>
      </RelativeXYZPoint>
      <RelativeXYZPoint>
        <X>81000</X>
        <Y>36000</Y>
        <Z>0</Z>
      </RelativeXYZPoint>
      <RelativeXYZPoint>
        <X>90000</X>
        <Y>36000</Y>
        <Z>0</Z>
      </RelativeXYZPoint>
      <RelativeXYZPoint>
        <X>99000</X>
        <Y>36000</Y>
        <Z>0</Z>
      </RelativeXYZPoint>
      <RelativeXYZPoint>
        <X>0</X>
        <Y>45000</Y>
        <Z>0</Z>
      </RelativeXYZPoint>
      <RelativeXYZPoint>
        <X>9000</X>
        <Y>45000</Y>
        <Z>0</Z>
      </RelativeXYZPoint>
      <RelativeXYZPoint>
        <X>18000</X>
        <Y>45000</Y>
        <Z>0</Z>
      </RelativeXYZPoint>
      <RelativeXYZPoint>
        <X>27000</X>
        <Y>45000</Y>
        <Z>0</Z>
      </RelativeXYZPoint>
      <RelativeXYZPoint>
        <X>36000</X>
        <Y>45000</Y>
        <Z>0</Z>
      </RelativeXYZPoint>
      <RelativeXYZPoint>
        <X>45000</X>
        <Y>45000</Y>
        <Z>0</Z>
      </RelativeXYZPoint>
      <RelativeXYZPoint>
        <X>54000</X>
        <Y>45000</Y>
        <Z>0</Z>
      </RelativeXYZPoint>
      <RelativeXYZPoint>
        <X>63000</X>
        <Y>45000</Y>
        <Z>0</Z>
      </RelativeXYZPoint>
      <RelativeXYZPoint>
        <X>72000</X>
        <Y>45000</Y>
        <Z>0</Z>
      </RelativeXYZPoint>
      <RelativeXYZPoint>
        <X>81000</X>
        <Y>45000</Y>
        <Z>0</Z>
      </RelativeXYZPoint>
      <RelativeXYZPoint>
        <X>90000</X>
        <Y>45000</Y>
        <Z>0</Z>
      </RelativeXYZPoint>
      <RelativeXYZPoint>
        <X>99000</X>
        <Y>45000</Y>
        <Z>0</Z>
      </RelativeXYZPoint>
      <RelativeXYZPoint>
        <X>0</X>
        <Y>54000</Y>
        <Z>0</Z>
      </RelativeXYZPoint>
      <RelativeXYZPoint>
        <X>9000</X>
        <Y>54000</Y>
        <Z>0</Z>
      </RelativeXYZPoint>
      <RelativeXYZPoint>
        <X>18000</X>
        <Y>54000</Y>
        <Z>0</Z>
      </RelativeXYZPoint>
      <RelativeXYZPoint>
        <X>27000</X>
        <Y>54000</Y>
        <Z>0</Z>
      </RelativeXYZPoint>
      <RelativeXYZPoint>
        <X>36000</X>
        <Y>54000</Y>
        <Z>0</Z>
      </RelativeXYZPoint>
      <RelativeXYZPoint>
        <X>45000</X>
        <Y>54000</Y>
        <Z>0</Z>
      </RelativeXYZPoint>
      <RelativeXYZPoint>
        <X>54000</X>
        <Y>54000</Y>
        <Z>0</Z>
      </RelativeXYZPoint>
      <RelativeXYZPoint>
        <X>63000</X>
        <Y>54000</Y>
        <Z>0</Z>
      </RelativeXYZPoint>
      <RelativeXYZPoint>
        <X>72000</X>
        <Y>54000</Y>
        <Z>0</Z>
      </RelativeXYZPoint>
      <RelativeXYZPoint>
        <X>81000</X>
        <Y>54000</Y>
        <Z>0</Z>
      </RelativeXYZPoint>
      <RelativeXYZPoint>
        <X>90000</X>
        <Y>54000</Y>
        <Z>0</Z>
      </RelativeXYZPoint>
      <RelativeXYZPoint>
        <X>99000</X>
        <Y>54000</Y>
        <Z>0</Z>
      </RelativeXYZPoint>
      <RelativeXYZPoint>
        <X>0</X>
        <Y>63000</Y>
        <Z>0</Z>
      </RelativeXYZPoint>
      <RelativeXYZPoint>
        <X>9000</X>
        <Y>63000</Y>
        <Z>0</Z>
      </RelativeXYZPoint>
      <RelativeXYZPoint>
        <X>18000</X>
        <Y>63000</Y>
        <Z>0</Z>
      </RelativeXYZPoint>
      <RelativeXYZPoint>
        <X>27000</X>
        <Y>63000</Y>
        <Z>0</Z>
      </RelativeXYZPoint>
      <RelativeXYZPoint>
        <X>36000</X>
        <Y>63000</Y>
        <Z>0</Z>
      </RelativeXYZPoint>
      <RelativeXYZPoint>
        <X>45000</X>
        <Y>63000</Y>
        <Z>0</Z>
      </RelativeXYZPoint>
      <RelativeXYZPoint>
        <X>54000</X>
        <Y>63000</Y>
        <Z>0</Z>
      </RelativeXYZPoint>
      <RelativeXYZPoint>
        <X>63000</X>
        <Y>63000</Y>
        <Z>0</Z>
      </RelativeXYZPoint>
      <RelativeXYZPoint>
        <X>72000</X>
        <Y>63000</Y>
        <Z>0</Z>
      </RelativeXYZPoint>
      <RelativeXYZPoint>
        <X>81000</X>
        <Y>63000</Y>
        <Z>0</Z>
      </RelativeXYZPoint>
      <RelativeXYZPoint>
        <X>90000</X>
        <Y>63000</Y>
        <Z>0</Z>
      </RelativeXYZPoint>
      <RelativeXYZPoint>
        <X>99000</X>
        <Y>63000</Y>
        <Z>0</Z>
      </RelativeXYZPoint>
    </SamplePositions>
    <SectionPositions>
      <RelativeXYZPoint>
        <X>0</X>
        <Y>0</Y>
        <Z>0</Z>
      </RelativeXYZPoint>
    </SectionPositions>
    <DecodeSectionPositions>
      <RelativeXYZPoint>
        <X>0</X>
        <Y>0</Y>
        <Z>0</Z>
      </RelativeXYZPoint>
    </DecodeSectionPositions>
    <DecodeMarkerLocations>
      <RelativeXYZPoint>
        <X>0</X>
        <Y>0</Y>
        <Z>0</Z>
      </RelativeXYZPoint>
      <RelativeXYZPoint>
        <X>9000</X>
        <Y>0</Y>
        <Z>0</Z>
      </RelativeXYZPoint>
      <RelativeXYZPoint>
        <X>18000</X>
        <Y>0</Y>
        <Z>0</Z>
      </RelativeXYZPoint>
      <RelativeXYZPoint>
        <X>27000</X>
        <Y>0</Y>
        <Z>0</Z>
      </RelativeXYZPoint>
      <RelativeXYZPoint>
        <X>36000</X>
        <Y>0</Y>
        <Z>0</Z>
      </RelativeXYZPoint>
      <RelativeXYZPoint>
        <X>45000</X>
        <Y>0</Y>
        <Z>0</Z>
      </RelativeXYZPoint>
      <RelativeXYZPoint>
        <X>54000</X>
        <Y>0</Y>
        <Z>0</Z>
      </RelativeXYZPoint>
      <RelativeXYZPoint>
        <X>63000</X>
        <Y>0</Y>
        <Z>0</Z>
      </RelativeXYZPoint>
      <RelativeXYZPoint>
        <X>72000</X>
        <Y>0</Y>
        <Z>0</Z>
      </RelativeXYZPoint>
      <RelativeXYZPoint>
        <X>81000</X>
        <Y>0</Y>
        <Z>0</Z>
      </RelativeXYZPoint>
      <RelativeXYZPoint>
        <X>90000</X>
        <Y>0</Y>
        <Z>0</Z>
      </RelativeXYZPoint>
      <RelativeXYZPoint>
        <X>99000</X>
        <Y>0</Y>
        <Z>0</Z>
      </RelativeXYZPoint>
      <RelativeXYZPoint>
        <X>0</X>
        <Y>9000</Y>
        <Z>0</Z>
      </RelativeXYZPoint>
      <RelativeXYZPoint>
        <X>9000</X>
        <Y>9000</Y>
        <Z>0</Z>
      </RelativeXYZPoint>
      <RelativeXYZPoint>
        <X>18000</X>
        <Y>9000</Y>
        <Z>0</Z>
      </RelativeXYZPoint>
      <RelativeXYZPoint>
        <X>27000</X>
        <Y>9000</Y>
        <Z>0</Z>
      </RelativeXYZPoint>
      <RelativeXYZPoint>
        <X>36000</X>
        <Y>9000</Y>
        <Z>0</Z>
      </RelativeXYZPoint>
      <RelativeXYZPoint>
        <X>45000</X>
        <Y>9000</Y>
        <Z>0</Z>
      </RelativeXYZPoint>
      <RelativeXYZPoint>
        <X>54000</X>
        <Y>9000</Y>
        <Z>0</Z>
      </RelativeXYZPoint>
      <RelativeXYZPoint>
        <X>63000</X>
        <Y>9000</Y>
        <Z>0</Z>
      </RelativeXYZPoint>
      <RelativeXYZPoint>
        <X>72000</X>
        <Y>9000</Y>
        <Z>0</Z>
      </RelativeXYZPoint>
      <RelativeXYZPoint>
        <X>81000</X>
        <Y>9000</Y>
        <Z>0</Z>
      </RelativeXYZPoint>
      <RelativeXYZPoint>
        <X>90000</X>
        <Y>9000</Y>
        <Z>0</Z>
      </RelativeXYZPoint>
      <RelativeXYZPoint>
        <X>99000</X>
        <Y>9000</Y>
        <Z>0</Z>
      </RelativeXYZPoint>
      <RelativeXYZPoint>
        <X>0</X>
        <Y>18000</Y>
        <Z>0</Z>
      </RelativeXYZPoint>
      <RelativeXYZPoint>
        <X>9000</X>
        <Y>18000</Y>
        <Z>0</Z>
      </RelativeXYZPoint>
      <RelativeXYZPoint>
        <X>18000</X>
        <Y>18000</Y>
        <Z>0</Z>
      </RelativeXYZPoint>
      <RelativeXYZPoint>
        <X>27000</X>
        <Y>18000</Y>
        <Z>0</Z>
      </RelativeXYZPoint>
      <RelativeXYZPoint>
        <X>36000</X>
        <Y>18000</Y>
        <Z>0</Z>
      </RelativeXYZPoint>
      <RelativeXYZPoint>
        <X>45000</X>
        <Y>18000</Y>
        <Z>0</Z>
      </RelativeXYZPoint>
      <RelativeXYZPoint>
        <X>54000</X>
        <Y>18000</Y>
        <Z>0</Z>
      </RelativeXYZPoint>
      <RelativeXYZPoint>
        <X>63000</X>
        <Y>18000</Y>
        <Z>0</Z>
      </RelativeXYZPoint>
      <RelativeXYZPoint>
        <X>72000</X>
        <Y>18000</Y>
        <Z>0</Z>
      </RelativeXYZPoint>
      <RelativeXYZPoint>
        <X>81000</X>
        <Y>18000</Y>
        <Z>0</Z>
      </RelativeXYZPoint>
      <RelativeXYZPoint>
        <X>90000</X>
        <Y>18000</Y>
        <Z>0</Z>
      </RelativeXYZPoint>
      <RelativeXYZPoint>
        <X>99000</X>
        <Y>18000</Y>
        <Z>0</Z>
      </RelativeXYZPoint>
      <RelativeXYZPoint>
        <X>0</X>
        <Y>27000</Y>
        <Z>0</Z>
      </RelativeXYZPoint>
      <RelativeXYZPoint>
        <X>9000</X>
        <Y>27000</Y>
        <Z>0</Z>
      </RelativeXYZPoint>
      <RelativeXYZPoint>
        <X>18000</X>
        <Y>27000</Y>
        <Z>0</Z>
      </RelativeXYZPoint>
      <RelativeXYZPoint>
        <X>27000</X>
        <Y>27000</Y>
        <Z>0</Z>
      </RelativeXYZPoint>
      <RelativeXYZPoint>
        <X>36000</X>
        <Y>27000</Y>
        <Z>0</Z>
      </RelativeXYZPoint>
      <RelativeXYZPoint>
        <X>45000</X>
        <Y>27000</Y>
        <Z>0</Z>
      </RelativeXYZPoint>
      <RelativeXYZPoint>
        <X>54000</X>
        <Y>27000</Y>
        <Z>0</Z>
      </RelativeXYZPoint>
      <RelativeXYZPoint>
        <X>63000</X>
        <Y>27000</Y>
        <Z>0</Z>
      </RelativeXYZPoint>
      <RelativeXYZPoint>
        <X>72000</X>
        <Y>27000</Y>
        <Z>0</Z>
      </RelativeXYZPoint>
      <RelativeXYZPoint>
        <X>81000</X>
        <Y>27000</Y>
        <Z>0</Z>
      </RelativeXYZPoint>
      <RelativeXYZPoint>
        <X>90000</X>
        <Y>27000</Y>
        <Z>0</Z>
      </RelativeXYZPoint>
      <RelativeXYZPoint>
        <X>99000</X>
        <Y>27000</Y>
        <Z>0</Z>
      </RelativeXYZPoint>
      <RelativeXYZPoint>
        <X>0</X>
        <Y>36000</Y>
        <Z>0</Z>
      </RelativeXYZPoint>
      <RelativeXYZPoint>
        <X>9000</X>
        <Y>36000</Y>
        <Z>0</Z>
      </RelativeXYZPoint>
      <RelativeXYZPoint>
        <X>18000</X>
        <Y>36000</Y>
        <Z>0</Z>
      </RelativeXYZPoint>
      <RelativeXYZPoint>
        <X>27000</X>
        <Y>36000</Y>
        <Z>0</Z>
      </RelativeXYZPoint>
      <RelativeXYZPoint>
        <X>36000</X>
        <Y>36000</Y>
        <Z>0</Z>
      </RelativeXYZPoint>
      <RelativeXYZPoint>
        <X>45000</X>
        <Y>36000</Y>
        <Z>0</Z>
      </RelativeXYZPoint>
      <RelativeXYZPoint>
        <X>54000</X>
        <Y>36000</Y>
        <Z>0</Z>
      </RelativeXYZPoint>
      <RelativeXYZPoint>
        <X>63000</X>
        <Y>36000</Y>
        <Z>0</Z>
      </RelativeXYZPoint>
      <RelativeXYZPoint>
        <X>72000</X>
        <Y>36000</Y>
        <Z>0</Z>
      </RelativeXYZPoint>
      <RelativeXYZPoint>
        <X>81000</X>
        <Y>36000</Y>
        <Z>0</Z>
      </RelativeXYZPoint>
      <RelativeXYZPoint>
        <X>90000</X>
        <Y>36000</Y>
        <Z>0</Z>
      </RelativeXYZPoint>
      <RelativeXYZPoint>
        <X>99000</X>
        <Y>36000</Y>
        <Z>0</Z>
      </RelativeXYZPoint>
      <RelativeXYZPoint>
        <X>0</X>
        <Y>45000</Y>
        <Z>0</Z>
      </RelativeXYZPoint>
      <RelativeXYZPoint>
        <X>9000</X>
        <Y>45000</Y>
        <Z>0</Z>
      </RelativeXYZPoint>
      <RelativeXYZPoint>
        <X>18000</X>
        <Y>45000</Y>
        <Z>0</Z>
      </RelativeXYZPoint>
      <RelativeXYZPoint>
        <X>27000</X>
        <Y>45000</Y>
        <Z>0</Z>
      </RelativeXYZPoint>
      <RelativeXYZPoint>
        <X>36000</X>
        <Y>45000</Y>
        <Z>0</Z>
      </RelativeXYZPoint>
      <RelativeXYZPoint>
        <X>45000</X>
        <Y>45000</Y>
        <Z>0</Z>
      </RelativeXYZPoint>
      <RelativeXYZPoint>
        <X>54000</X>
        <Y>45000</Y>
        <Z>0</Z>
      </RelativeXYZPoint>
      <RelativeXYZPoint>
        <X>63000</X>
        <Y>45000</Y>
        <Z>0</Z>
      </RelativeXYZPoint>
      <RelativeXYZPoint>
        <X>72000</X>
        <Y>45000</Y>
        <Z>0</Z>
      </RelativeXYZPoint>
      <RelativeXYZPoint>
        <X>81000</X>
        <Y>45000</Y>
        <Z>0</Z>
      </RelativeXYZPoint>
      <RelativeXYZPoint>
        <X>90000</X>
        <Y>45000</Y>
        <Z>0</Z>
      </RelativeXYZPoint>
      <RelativeXYZPoint>
        <X>99000</X>
        <Y>45000</Y>
        <Z>0</Z>
      </RelativeXYZPoint>
      <RelativeXYZPoint>
        <X>0</X>
        <Y>54000</Y>
        <Z>0</Z>
      </RelativeXYZPoint>
      <RelativeXYZPoint>
        <X>9000</X>
        <Y>54000</Y>
        <Z>0</Z>
      </RelativeXYZPoint>
      <RelativeXYZPoint>
        <X>18000</X>
        <Y>54000</Y>
        <Z>0</Z>
      </RelativeXYZPoint>
      <RelativeXYZPoint>
        <X>27000</X>
        <Y>54000</Y>
        <Z>0</Z>
      </RelativeXYZPoint>
      <RelativeXYZPoint>
        <X>36000</X>
        <Y>54000</Y>
        <Z>0</Z>
      </RelativeXYZPoint>
      <RelativeXYZPoint>
        <X>45000</X>
        <Y>54000</Y>
        <Z>0</Z>
      </RelativeXYZPoint>
      <RelativeXYZPoint>
        <X>54000</X>
        <Y>54000</Y>
        <Z>0</Z>
      </RelativeXYZPoint>
      <RelativeXYZPoint>
        <X>63000</X>
        <Y>54000</Y>
        <Z>0</Z>
      </RelativeXYZPoint>
      <RelativeXYZPoint>
        <X>72000</X>
        <Y>54000</Y>
        <Z>0</Z>
      </RelativeXYZPoint>
      <RelativeXYZPoint>
        <X>81000</X>
        <Y>54000</Y>
        <Z>0</Z>
      </RelativeXYZPoint>
      <RelativeXYZPoint>
        <X>90000</X>
        <Y>54000</Y>
        <Z>0</Z>
      </RelativeXYZPoint>
      <RelativeXYZPoint>
        <X>99000</X>
        <Y>54000</Y>
        <Z>0</Z>
      </RelativeXYZPoint>
      <RelativeXYZPoint>
        <X>0</X>
        <Y>63000</Y>
        <Z>0</Z>
      </RelativeXYZPoint>
      <RelativeXYZPoint>
        <X>9000</X>
        <Y>63000</Y>
        <Z>0</Z>
      </RelativeXYZPoint>
      <RelativeXYZPoint>
        <X>18000</X>
        <Y>63000</Y>
        <Z>0</Z>
      </RelativeXYZPoint>
      <RelativeXYZPoint>
        <X>27000</X>
        <Y>63000</Y>
        <Z>0</Z>
      </RelativeXYZPoint>
      <RelativeXYZPoint>
        <X>36000</X>
        <Y>63000</Y>
        <Z>0</Z>
      </RelativeXYZPoint>
      <RelativeXYZPoint>
        <X>45000</X>
        <Y>63000</Y>
        <Z>0</Z>
      </RelativeXYZPoint>
      <RelativeXYZPoint>
        <X>54000</X>
        <Y>63000</Y>
        <Z>0</Z>
      </RelativeXYZPoint>
      <RelativeXYZPoint>
        <X>63000</X>
        <Y>63000</Y>
        <Z>0</Z>
      </RelativeXYZPoint>
      <RelativeXYZPoint>
        <X>72000</X>
        <Y>63000</Y>
        <Z>0</Z>
      </RelativeXYZPoint>
      <RelativeXYZPoint>
        <X>81000</X>
        <Y>63000</Y>
        <Z>0</Z>
      </RelativeXYZPoint>
      <RelativeXYZPoint>
        <X>90000</X>
        <Y>63000</Y>
        <Z>0</Z>
      </RelativeXYZPoint>
      <RelativeXYZPoint>
        <X>99000</X>
        <Y>63000</Y>
        <Z>0</Z>
      </RelativeXYZPoint>
    </DecodeMarkerLocations>
    <AnalyticalMarkerLocations>
      <RelativeXYZPoint>
        <X>0</X>
        <Y>0</Y>
        <Z>0</Z>
      </RelativeXYZPoint>
      <RelativeXYZPoint>
        <X>9000</X>
        <Y>0</Y>
        <Z>0</Z>
      </RelativeXYZPoint>
      <RelativeXYZPoint>
        <X>0</X>
        <Y>9000</Y>
        <Z>0</Z>
      </RelativeXYZPoint>
      <RelativeXYZPoint>
        <X>9000</X>
        <Y>9000</Y>
        <Z>0</Z>
      </RelativeXYZPoint>
      <RelativeXYZPoint>
        <X>99000</X>
        <Y>0</Y>
        <Z>0</Z>
      </RelativeXYZPoint>
      <RelativeXYZPoint>
        <X>90000</X>
        <Y>0</Y>
        <Z>0</Z>
      </RelativeXYZPoint>
      <RelativeXYZPoint>
        <X>99000</X>
        <Y>9000</Y>
        <Z>0</Z>
      </RelativeXYZPoint>
      <RelativeXYZPoint>
        <X>90000</X>
        <Y>9000</Y>
        <Z>0</Z>
      </RelativeXYZPoint>
      <RelativeXYZPoint>
        <X>99000</X>
        <Y>63000</Y>
        <Z>0</Z>
      </RelativeXYZPoint>
      <RelativeXYZPoint>
        <X>90000</X>
        <Y>63000</Y>
        <Z>0</Z>
      </RelativeXYZPoint>
      <RelativeXYZPoint>
        <X>99000</X>
        <Y>54000</Y>
        <Z>0</Z>
      </RelativeXYZPoint>
      <RelativeXYZPoint>
        <X>90000</X>
        <Y>54000</Y>
        <Z>0</Z>
      </RelativeXYZPoint>
    </AnalyticalMarkerLocations>
  </PhysicalProperties>
  <UIProperties>
    <SectionScale>1</SectionScale>
    <SampleScale>0.04</SampleScale>
    <SectionColor>
      <R>255</R>
      <G>255</G>
      <B>192</B>
    </SectionColor>
    <SampleColor>
      <R>100</R>
      <G>100</G>
      <B>70</B>
    </SampleColor>
    <SubstrateColor>
      <R>0</R>
      <G>0</G>
      <B>0</B>
    </SubstrateColor>
    <LabelPos>
      <X>0</X>
      <Y>0.275</Y>
    </LabelPos>
    <SampleHighlightColor>
      <R>255</R>
      <G>0</G>
      <B>0</B>
    </SampleHighlightColor>
    <SectionHighlightColor>
      <R>255</R>
      <G>0</G>
      <B>0</B>
    </SectionHighlightColor>
    <LabelColor>
      <R>0</R>
      <G>0</G>
      <B>0</B>
    </LabelColor>
    <LabelFontColor>
      <R>255</R>
      <G>255</G>
      <B>192</B>
    </LabelFontColor>
    <SampleLocations>
      <NormalizedPoint>
        <X>-0.323529422</X>
        <Y>-0.217647046</Y>
      </NormalizedPoint>
      <NormalizedPoint>
        <X>-0.2647059</X>
        <Y>-0.217647046</Y>
      </NormalizedPoint>
      <NormalizedPoint>
        <X>-0.20588237</X>
        <Y>-0.217647046</Y>
      </NormalizedPoint>
      <NormalizedPoint>
        <X>-0.14705883</X>
        <Y>-0.217647046</Y>
      </NormalizedPoint>
      <NormalizedPoint>
        <X>-0.0882353038</X>
        <Y>-0.217647046</Y>
      </NormalizedPoint>
      <NormalizedPoint>
        <X>-0.0294117741</X>
        <Y>-0.217647046</Y>
      </NormalizedPoint>
      <NormalizedPoint>
        <X>0.0294117555</X>
        <Y>-0.217647046</Y>
      </NormalizedPoint>
      <NormalizedPoint>
        <X>0.08823529</X>
        <Y>-0.217647046</Y>
      </NormalizedPoint>
      <NormalizedPoint>
        <X>0.147058815</X>
        <Y>-0.217647046</Y>
      </NormalizedPoint>
      <NormalizedPoint>
        <X>0.205882341</X>
        <Y>-0.217647046</Y>
      </NormalizedPoint>
      <NormalizedPoint>
        <X>0.264705867</X>
        <Y>-0.217647046</Y>
      </NormalizedPoint>
      <NormalizedPoint>
        <X>0.3235294</X>
        <Y>-0.217647046</Y>
      </NormalizedPoint>
      <NormalizedPoint>
        <X>-0.323529422</X>
        <Y>-0.15882352</Y>
      </NormalizedPoint>
      <NormalizedPoint>
        <X>-0.2647059</X>
        <Y>-0.15882352</Y>
      </NormalizedPoint>
      <NormalizedPoint>
        <X>-0.20588237</X>
        <Y>-0.15882352</Y>
      </NormalizedPoint>
      <NormalizedPoint>
        <X>-0.14705883</X>
        <Y>-0.15882352</Y>
      </NormalizedPoint>
      <NormalizedPoint>
        <X>-0.0882353038</X>
        <Y>-0.15882352</Y>
      </NormalizedPoint>
      <NormalizedPoint>
        <X>-0.0294117741</X>
        <Y>-0.15882352</Y>
      </NormalizedPoint>
      <NormalizedPoint>
        <X>0.0294117555</X>
        <Y>-0.15882352</Y>
      </NormalizedPoint>
      <NormalizedPoint>
        <X>0.08823529</X>
        <Y>-0.15882352</Y>
      </NormalizedPoint>
      <NormalizedPoint>
        <X>0.147058815</X>
        <Y>-0.15882352</Y>
      </NormalizedPoint>
      <NormalizedPoint>
        <X>0.205882341</X>
        <Y>-0.15882352</Y>
      </NormalizedPoint>
      <NormalizedPoint>
        <X>0.264705867</X>
        <Y>-0.15882352</Y>
      </NormalizedPoint>
      <NormalizedPoint>
        <X>0.3235294</X>
        <Y>-0.15882352</Y>
      </NormalizedPoint>
      <NormalizedPoint>
        <X>-0.323529422</X>
        <Y>-0.09999999</Y>
      </NormalizedPoint>
      <NormalizedPoint>
        <X>-0.2647059</X>
        <Y>-0.09999999</Y>
      </NormalizedPoint>
      <NormalizedPoint>
        <X>-0.20588237</X>
        <Y>-0.09999999</Y>
      </NormalizedPoint>
      <NormalizedPoint>
        <X>-0.14705883</X>
        <Y>-0.09999999</Y>
      </NormalizedPoint>
      <NormalizedPoint>
        <X>-0.0882353038</X>
        <Y>-0.09999999</Y>
      </NormalizedPoint>
      <NormalizedPoint>
        <X>-0.0294117741</X>
        <Y>-0.09999999</Y>
      </NormalizedPoint>
      <NormalizedPoint>
        <X>0.0294117555</X>
        <Y>-0.09999999</Y>
      </NormalizedPoint>
      <NormalizedPoint>
        <X>0.08823529</X>
        <Y>-0.09999999</Y>
      </NormalizedPoint>
      <NormalizedPoint>
        <X>0.147058815</X>
        <Y>-0.09999999</Y>
      </NormalizedPoint>
      <NormalizedPoint>
        <X>0.205882341</X>
        <Y>-0.09999999</Y>
      </NormalizedPoint>
      <NormalizedPoint>
        <X>0.264705867</X>
        <Y>-0.09999999</Y>
      </NormalizedPoint>
      <NormalizedPoint>
        <X>0.3235294</X>
        <Y>-0.09999999</Y>
      </NormalizedPoint>
      <NormalizedPoint>
        <X>-0.323529422</X>
        <Y>-0.041176457</Y>
      </NormalizedPoint>
      <NormalizedPoint>
        <X>-0.2647059</X>
        <Y>-0.041176457</Y>
      </NormalizedPoint>
      <NormalizedPoint>
        <X>-0.20588237</X>
        <Y>-0.041176457</Y>
      </NormalizedPoint>
      <NormalizedPoint>
        <X>-0.14705883</X>
        <Y>-0.041176457</Y>
      </NormalizedPoint>
      <NormalizedPoint>
        <X>-0.0882353038</X>
        <Y>-0.041176457</Y>
      </NormalizedPoint>
      <NormalizedPoint>
        <X>-0.0294117741</X>
        <Y>-0.041176457</Y>
      </NormalizedPoint>
      <NormalizedPoint>
        <X>0.0294117555</X>
        <Y>-0.041176457</Y>
      </NormalizedPoint>
      <NormalizedPoint>
        <X>0.08823529</X>
        <Y>-0.041176457</Y>
      </NormalizedPoint>
      <NormalizedPoint>
        <X>0.147058815</X>
        <Y>-0.041176457</Y>
      </NormalizedPoint>
      <NormalizedPoint>
        <X>0.205882341</X>
        <Y>-0.041176457</Y>
      </NormalizedPoint>
      <NormalizedPoint>
        <X>0.264705867</X>
        <Y>-0.041176457</Y>
      </NormalizedPoint>
      <NormalizedPoint>
        <X>0.3235294</X>
        <Y>-0.041176457</Y>
      </NormalizedPoint>
      <NormalizedPoint>
        <X>-0.323529422</X>
        <Y>0.0176470727</Y>
      </NormalizedPoint>
      <NormalizedPoint>
        <X>-0.2647059</X>
        <Y>0.0176470727</Y>
      </NormalizedPoint>
      <NormalizedPoint>
        <X>-0.20588237</X>
        <Y>0.0176470727</Y>
      </NormalizedPoint>
      <NormalizedPoint>
        <X>-0.14705883</X>
        <Y>0.0176470727</Y>
      </NormalizedPoint>
      <NormalizedPoint>
        <X>-0.0882353038</X>
        <Y>0.0176470727</Y>
      </NormalizedPoint>
      <NormalizedPoint>
        <X>-0.0294117741</X>
        <Y>0.0176470727</Y>
      </NormalizedPoint>
      <NormalizedPoint>
        <X>0.0294117555</X>
        <Y>0.0176470727</Y>
      </NormalizedPoint>
      <NormalizedPoint>
        <X>0.08823529</X>
        <Y>0.0176470727</Y>
      </NormalizedPoint>
      <NormalizedPoint>
        <X>0.147058815</X>
        <Y>0.0176470727</Y>
      </NormalizedPoint>
      <NormalizedPoint>
        <X>0.205882341</X>
        <Y>0.0176470727</Y>
      </NormalizedPoint>
      <NormalizedPoint>
        <X>0.264705867</X>
        <Y>0.0176470727</Y>
      </NormalizedPoint>
      <NormalizedPoint>
        <X>0.3235294</X>
        <Y>0.0176470727</Y>
      </NormalizedPoint>
      <NormalizedPoint>
        <X>-0.323529422</X>
        <Y>0.0764706</Y>
      </NormalizedPoint>
      <NormalizedPoint>
        <X>-0.2647059</X>
        <Y>0.0764706</Y>
      </NormalizedPoint>
      <NormalizedPoint>
        <X>-0.20588237</X>
        <Y>0.0764706</Y>
      </NormalizedPoint>
      <NormalizedPoint>
        <X>-0.14705883</X>
        <Y>0.0764706</Y>
      </NormalizedPoint>
      <NormalizedPoint>
        <X>-0.0882353038</X>
        <Y>0.0764706</Y>
      </NormalizedPoint>
      <NormalizedPoint>
        <X>-0.0294117741</X>
        <Y>0.0764706</Y>
      </NormalizedPoint>
      <NormalizedPoint>
        <X>0.0294117555</X>
        <Y>0.0764706</Y>
      </NormalizedPoint>
      <NormalizedPoint>
        <X>0.08823529</X>
        <Y>0.0764706</Y>
      </NormalizedPoint>
      <NormalizedPoint>
        <X>0.147058815</X>
        <Y>0.0764706</Y>
      </NormalizedPoint>
      <NormalizedPoint>
        <X>0.205882341</X>
        <Y>0.0764706</Y>
      </NormalizedPoint>
      <NormalizedPoint>
        <X>0.264705867</X>
        <Y>0.0764706</Y>
      </NormalizedPoint>
      <NormalizedPoint>
        <X>0.3235294</X>
        <Y>0.0764706</Y>
      </NormalizedPoint>
      <NormalizedPoint>
        <X>-0.323529422</X>
        <Y>0.135294139</Y>
      </NormalizedPoint>
      <NormalizedPoint>
        <X>-0.2647059</X>
        <Y>0.135294139</Y>
      </NormalizedPoint>
      <NormalizedPoint>
        <X>-0.20588237</X>
        <Y>0.135294139</Y>
      </NormalizedPoint>
      <NormalizedPoint>
        <X>-0.14705883</X>
        <Y>0.135294139</Y>
      </NormalizedPoint>
      <NormalizedPoint>
        <X>-0.0882353038</X>
        <Y>0.135294139</Y>
      </NormalizedPoint>
      <NormalizedPoint>
        <X>-0.0294117741</X>
        <Y>0.135294139</Y>
      </NormalizedPoint>
      <NormalizedPoint>
        <X>0.0294117555</X>
        <Y>0.135294139</Y>
      </NormalizedPoint>
      <NormalizedPoint>
        <X>0.08823529</X>
        <Y>0.135294139</Y>
      </NormalizedPoint>
      <NormalizedPoint>
        <X>0.147058815</X>
        <Y>0.135294139</Y>
      </NormalizedPoint>
      <NormalizedPoint>
        <X>0.205882341</X>
        <Y>0.135294139</Y>
      </NormalizedPoint>
      <NormalizedPoint>
        <X>0.264705867</X>
        <Y>0.135294139</Y>
      </NormalizedPoint>
      <NormalizedPoint>
        <X>0.3235294</X>
        <Y>0.135294139</Y>
      </NormalizedPoint>
      <NormalizedPoint>
        <X>-0.323529422</X>
        <Y>0.194117665</Y>
      </NormalizedPoint>
      <NormalizedPoint>
        <X>-0.2647059</X>
        <Y>0.194117665</Y>
      </NormalizedPoint>
      <NormalizedPoint>
        <X>-0.20588237</X>
        <Y>0.194117665</Y>
      </NormalizedPoint>
      <NormalizedPoint>
        <X>-0.14705883</X>
        <Y>0.194117665</Y>
      </NormalizedPoint>
      <NormalizedPoint>
        <X>-0.0882353038</X>
        <Y>0.194117665</Y>
      </NormalizedPoint>
      <NormalizedPoint>
        <X>-0.0294117741</X>
        <Y>0.194117665</Y>
      </NormalizedPoint>
      <NormalizedPoint>
        <X>0.0294117555</X>
        <Y>0.194117665</Y>
      </NormalizedPoint>
      <NormalizedPoint>
        <X>0.08823529</X>
        <Y>0.194117665</Y>
      </NormalizedPoint>
      <NormalizedPoint>
        <X>0.147058815</X>
        <Y>0.194117665</Y>
      </NormalizedPoint>
      <NormalizedPoint>
        <X>0.205882341</X>
        <Y>0.194117665</Y>
      </NormalizedPoint>
      <NormalizedPoint>
        <X>0.264705867</X>
        <Y>0.194117665</Y>
      </NormalizedPoint>
      <NormalizedPoint>
        <X>0.3235294</X>
        <Y>0.194117665</Y>
      </NormalizedPoint>
    </SampleLocations>
    <SectionLocations>
      <NormalizedPoint>
        <X>0</X>
        <Y>0</Y>
      </NormalizedPoint>
    </SectionLocations>
    <DecodeSectionLocations>
      <NormalizedPoint>
        <X>0</X>
        <Y>0</Y>
      </NormalizedPoint>
    </DecodeSectionLocations>
    <DecodeMarkers>
      <MarkerType>
        <Location>
          <X>-0.323529422</X>
          <Y>-0.217647046</Y>
        </Location>
        <Type>ArrayMatrix</Type>
        <SampleIndex>0</SampleIndex>
      </MarkerType>
      <MarkerType>
        <Location>
          <X>-0.2647059</X>
          <Y>-0.217647046</Y>
        </Location>
        <Type>ArrayMatrix</Type>
        <SampleIndex>1</SampleIndex>
      </MarkerType>
      <MarkerType>
        <Location>
          <X>-0.323529422</X>
          <Y>-0.15882352</Y>
        </Location>
        <Type>ArrayMatrix</Type>
        <SampleIndex>12</SampleIndex>
      </MarkerType>
      <MarkerType>
        <Location>
          <X>-0.2647059</X>
          <Y>-0.15882352</Y>
        </Location>
        <Type>ArrayMatrix</Type>
        <SampleIndex>13</SampleIndex>
      </MarkerType>
      <MarkerType>
        <Location>
          <X>0.3235294</X>
          <Y>-0.217647046</Y>
        </Location>
        <Type>ArrayMatrix</Type>
        <SampleIndex>11</SampleIndex>
      </MarkerType>
      <MarkerType>
        <Location>
          <X>0.264705867</X>
          <Y>-0.217647046</Y>
        </Location>
        <Type>ArrayMatrix</Type>
        <SampleIndex>10</SampleIndex>
      </MarkerType>
      <MarkerType>
        <Location>
          <X>0.3235294</X>
          <Y>-0.15882352</Y>
        </Location>
        <Type>ArrayMatrix</Type>
        <SampleIndex>23</SampleIndex>
      </MarkerType>
      <MarkerType>
        <Location>
          <X>0.264705867</X>
          <Y>-0.15882352</Y>
        </Location>
        <Type>ArrayMatrix</Type>
        <SampleIndex>22</SampleIndex>
      </MarkerType>
      <MarkerType>
        <Location>
          <X>0.3235294</X>
          <Y>0.194117665</Y>
        </Location>
        <Type>ArrayMatrix</Type>
        <SampleIndex>95</SampleIndex>
      </MarkerType>
      <MarkerType>
        <Location>
          <X>0.264705867</X>
          <Y>0.194117665</Y>
        </Location>
        <Type>ArrayMatrix</Type>
        <SampleIndex>94</SampleIndex>
      </MarkerType>
      <MarkerType>
        <Location>
          <X>0.3235294</X>
          <Y>0.135294139</Y>
        </Location>
        <Type>ArrayMatrix</Type>
        <SampleIndex>83</SampleIndex>
      </MarkerType>
      <MarkerType>
        <Location>
          <X>0.264705867</X>
          <Y>0.135294139</Y>
        </Location>
        <Type>ArrayMatrix</Type>
        <SampleIndex>82</SampleIndex>
      </MarkerType>
    </DecodeMarkers>
    <AnalyticalMarkers>
      <MarkerType>
        <Location>
          <X>-0.323529422</X>
          <Y>-0.217647046</Y>
        </Location>
        <Type>ArrayMatrix</Type>
        <SampleIndex>0</SampleIndex>
      </MarkerType>
      <MarkerType>
        <Location>
          <X>-0.2647059</X>
          <Y>-0.217647046</Y>
        </Location>
        <Type>ArrayMatrix</Type>
        <SampleIndex>1</SampleIndex>
      </MarkerType>
      <MarkerType>
        <Location>
          <X>-0.323529422</X>
          <Y>-0.15882352</Y>
        </Location>
        <Type>ArrayMatrix</Type>
        <SampleIndex>12</SampleIndex>
      </MarkerType>
      <MarkerType>
        <Location>
          <X>-0.2647059</X>
          <Y>-0.15882352</Y>
        </Location>
        <Type>ArrayMatrix</Type>
        <SampleIndex>13</SampleIndex>
      </MarkerType>
      <MarkerType>
        <Location>
          <X>0.3235294</X>
          <Y>-0.217647046</Y>
        </Location>
        <Type>ArrayMatrix</Type>
        <SampleIndex>11</SampleIndex>
      </MarkerType>
      <MarkerType>
        <Location>
          <X>0.264705867</X>
          <Y>-0.217647046</Y>
        </Location>
        <Type>ArrayMatrix</Type>
        <SampleIndex>10</SampleIndex>
      </MarkerType>
      <MarkerType>
        <Location>
          <X>0.3235294</X>
          <Y>-0.15882352</Y>
        </Location>
        <Type>ArrayMatrix</Type>
        <SampleIndex>23</SampleIndex>
      </MarkerType>
      <MarkerType>
        <Location>
          <X>0.264705867</X>
          <Y>-0.15882352</Y>
        </Location>
        <Type>ArrayMatrix</Type>
        <SampleIndex>22</SampleIndex>
      </MarkerType>
      <MarkerType>
        <Location>
          <X>0.3235294</X>
          <Y>0.194117665</Y>
        </Location>
        <Type>ArrayMatrix</Type>
        <SampleIndex>95</SampleIndex>
      </MarkerType>
      <MarkerType>
        <Location>
          <X>0.264705867</X>
          <Y>0.194117665</Y>
        </Location>
        <Type>ArrayMatrix</Type>
        <SampleIndex>94</SampleIndex>
      </MarkerType>
      <MarkerType>
        <Location>
          <X>0.3235294</X>
          <Y>0.135294139</Y>
        </Location>
        <Type>ArrayMatrix</Type>
        <SampleIndex>83</SampleIndex>
      </MarkerType>
      <MarkerType>
        <Location>
          <X>0.264705867</X>
          <Y>0.135294139</Y>
        </Location>
        <Type>ArrayMatrix</Type>
        <SampleIndex>82</SampleIndex>
      </MarkerType>
    </AnalyticalMarkers>
    <SubstrateBorder>
      <NormalizedPoint>
        <X>-0.40625</X>
        <Y>-0.25</Y>
      </NormalizedPoint>
      <NormalizedPoint>
        <X>-0.4054805</X>
        <Y>-0.259777158</Y>
      </NormalizedPoint>
      <NormalizedPoint>
        <X>-0.40319103</X>
        <Y>-0.269313574</Y>
      </NormalizedPoint>
      <NormalizedPoint>
        <X>-0.3994379</X>
        <Y>-0.2783744</Y>
      </NormalizedPoint>
      <NormalizedPoint>
        <X>-0.394313574</X>
        <Y>-0.286736578</Y>
      </NormalizedPoint>
      <NormalizedPoint>
        <X>-0.387944162</X>
        <Y>-0.2941942</Y>
      </NormalizedPoint>
      <NormalizedPoint>
        <X>-0.380486578</X>
        <Y>-0.300563574</Y>
      </NormalizedPoint>
      <NormalizedPoint>
        <X>-0.372124374</X>
        <Y>-0.3056879</Y>
      </NormalizedPoint>
      <NormalizedPoint>
        <X>-0.363063574</X>
        <Y>-0.30944103</Y>
      </NormalizedPoint>
      <NormalizedPoint>
        <X>-0.353527158</X>
        <Y>-0.3117305</Y>
      </NormalizedPoint>
      <NormalizedPoint>
        <X>-0.34375</X>
        <Y>-0.3125</Y>
      </NormalizedPoint>
      <NormalizedPoint>
        <X>0.34375</X>
        <Y>-0.3125</Y>
      </NormalizedPoint>
      <NormalizedPoint>
        <X>0.353527158</X>
        <Y>-0.311730534</Y>
      </NormalizedPoint>
      <NormalizedPoint>
        <X>0.363063574</X>
        <Y>-0.30944103</Y>
      </NormalizedPoint>
      <NormalizedPoint>
        <X>0.3721244</X>
        <Y>-0.3056879</Y>
      </NormalizedPoint>
      <NormalizedPoint>
        <X>0.380486578</X>
        <Y>-0.300563574</Y>
      </NormalizedPoint>
      <NormalizedPoint>
        <X>0.387944162</X>
        <Y>-0.294194162</Y>
      </NormalizedPoint>
      <NormalizedPoint>
        <X>0.394313574</X>
        <Y>-0.286736578</Y>
      </NormalizedPoint>
      <NormalizedPoint>
        <X>0.3994379</X>
        <Y>-0.2783744</Y>
      </NormalizedPoint>
      <NormalizedPoint>
        <X>0.40319103</X>
        <Y>-0.269313574</Y>
      </NormalizedPoint>
      <NormalizedPoint>
        <X>0.405480534</X>
        <Y>-0.259777158</Y>
      </NormalizedPoint>
      <NormalizedPoint>
        <X>0.40625</X>
        <Y>-0.25</Y>
      </NormalizedPoint>
      <NormalizedPoint>
        <X>0.40625</X>
        <Y>0.25</Y>
      </NormalizedPoint>
      <NormalizedPoint>
        <X>0.405480534</X>
        <Y>0.259777158</Y>
      </NormalizedPoint>
      <NormalizedPoint>
        <X>0.40319103</X>
        <Y>0.269313574</Y>
      </NormalizedPoint>
      <NormalizedPoint>
        <X>0.3994379</X>
        <Y>0.2783744</Y>
      </NormalizedPoint>
      <NormalizedPoint>
        <X>0.394313574</X>
        <Y>0.286736578</Y>
      </NormalizedPoint>
      <NormalizedPoint>
        <X>0.387944162</X>
        <Y>0.294194162</Y>
      </NormalizedPoint>
      <NormalizedPoint>
        <X>0.380486578</X>
        <Y>0.300563574</Y>
      </NormalizedPoint>
      <NormalizedPoint>
        <X>0.3721244</X>
        <Y>0.3056879</Y>
      </NormalizedPoint>
      <NormalizedPoint>
        <X>0.363063574</X>
        <Y>0.30944103</Y>
      </NormalizedPoint>
      <NormalizedPoint>
        <X>0.353527158</X>
        <Y>0.311730534</Y>
      </NormalizedPoint>
      <NormalizedPoint>
        <X>0.34375</X>
        <Y>0.3125</Y>
      </NormalizedPoint>
      <NormalizedPoint>
        <X>-0.34375</X>
        <Y>0.3125</Y>
      </NormalizedPoint>
      <NormalizedPoint>
        <X>-0.353527158</X>
        <Y>0.311730534</Y>
      </NormalizedPoint>
      <NormalizedPoint>
        <X>-0.363063574</X>
        <Y>0.30944103</Y>
      </NormalizedPoint>
      <NormalizedPoint>
        <X>-0.3721244</X>
        <Y>0.3056879</Y>
      </NormalizedPoint>
      <NormalizedPoint>
        <X>-0.380486578</X>
        <Y>0.300563574</Y>
      </NormalizedPoint>
      <NormalizedPoint>
        <X>-0.387944162</X>
        <Y>0.294194162</Y>
      </NormalizedPoint>
      <NormalizedPoint>
        <X>-0.394313574</X>
        <Y>0.286736578</Y>
      </NormalizedPoint>
      <NormalizedPoint>
        <X>-0.3994379</X>
        <Y>0.2783744</Y>
      </NormalizedPoint>
      <NormalizedPoint>
        <X>-0.40319103</X>
        <Y>0.269313544</Y>
      </NormalizedPoint>
      <NormalizedPoint>
        <X>-0.405480534</X>
        <Y>0.259777158</Y>
      </NormalizedPoint>
      <NormalizedPoint>
        <X>-0.40625</X>
        <Y>0.25</Y>
      </NormalizedPoint>
    </SubstrateBorder>
    <SampleBorder>
      <NormalizedPoint>
        <X>-0.25</X>
        <Y>-0.4330127</Y>
      </NormalizedPoint>
      <NormalizedPoint>
        <X>0.25</X>
        <Y>-0.4330127</Y>
      </NormalizedPoint>
      <NormalizedPoint>
        <X>0.5</X>
        <Y>0</Y>
      </NormalizedPoint>
      <NormalizedPoint>
        <X>0.25</X>
        <Y>0.4330127</Y>
      </NormalizedPoint>
      <NormalizedPoint>
        <X>-0.25</X>
        <Y>0.4330127</Y>
      </NormalizedPoint>
      <NormalizedPoint>
        <X>-0.5</X>
        <Y>0</Y>
      </NormalizedPoint>
    </SampleBorder>
    <SectionBorder>
      <NormalizedPoint>
        <X>-0.25</X>
        <Y>-0.4330127</Y>
      </NormalizedPoint>
      <NormalizedPoint>
        <X>0.25</X>
        <Y>-0.4330127</Y>
      </NormalizedPoint>
      <NormalizedPoint>
        <X>0.5</X>
        <Y>0</Y>
      </NormalizedPoint>
      <NormalizedPoint>
        <X>0.25</X>
        <Y>0.4330127</Y>
      </NormalizedPoint>
      <NormalizedPoint>
        <X>-0.25</X>
        <Y>0.4330127</Y>
      </NormalizedPoint>
      <NormalizedPoint>
        <X>-0.5</X>
        <Y>0</Y>
      </NormalizedPoint>
    </SectionBorder>
    <MatrixTags>
      <MatrixTag>
        <Label>A</Label>
        <Location>
          <X>-0.366666675</X>
          <Y>-0.217647046</Y>
        </Location>
        <Color>
          <R>245</R>
          <G>245</G>
          <B>245</B>
        </Color>
        <Samples>
          <int>0</int>
          <int>1</int>
          <int>2</int>
          <int>3</int>
          <int>4</int>
          <int>5</int>
          <int>6</int>
          <int>7</int>
          <int>8</int>
          <int>9</int>
          <int>10</int>
          <int>11</int>
        </Samples>
      </MatrixTag>
      <MatrixTag>
        <Label>A</Label>
        <Location>
          <X>0.366666675</X>
          <Y>-0.217647046</Y>
        </Location>
        <Color>
          <R>245</R>
          <G>245</G>
          <B>245</B>
        </Color>
        <Samples>
          <int>0</int>
          <int>1</int>
          <int>2</int>
          <int>3</int>
          <int>4</int>
          <int>5</int>
          <int>6</int>
          <int>7</int>
          <int>8</int>
          <int>9</int>
          <int>10</int>
          <int>11</int>
        </Samples>
      </MatrixTag>
      <MatrixTag>
        <Label>B</Label>
        <Location>
          <X>-0.366666675</X>
          <Y>-0.15882352</Y>
        </Location>
        <Color>
          <R>245</R>
          <G>245</G>
          <B>245</B>
        </Color>
        <Samples>
          <int>12</int>
          <int>13</int>
          <int>14</int>
          <int>15</int>
          <int>16</int>
          <int>17</int>
          <int>18</int>
          <int>19</int>
          <int>20</int>
          <int>21</int>
          <int>22</int>
          <int>23</int>
        </Samples>
      </MatrixTag>
      <MatrixTag>
        <Label>B</Label>
        <Location>
          <X>0.366666675</X>
          <Y>-0.15882352</Y>
        </Location>
        <Color>
          <R>245</R>
          <G>245</G>
          <B>245</B>
        </Color>
        <Samples>
          <int>12</int>
          <int>13</int>
          <int>14</int>
          <int>15</int>
          <int>16</int>
          <int>17</int>
          <int>18</int>
          <int>19</int>
          <int>20</int>
          <int>21</int>
          <int>22</int>
          <int>23</int>
        </Samples>
      </MatrixTag>
      <MatrixTag>
        <Label>C</Label>
        <Location>
          <X>-0.366666675</X>
          <Y>-0.09999999</Y>
        </Location>
        <Color>
          <R>245</R>
          <G>245</G>
          <B>245</B>
        </Color>
        <Samples>
          <int>24</int>
          <int>25</int>
          <int>26</int>
          <int>27</int>
          <int>28</int>
          <int>29</int>
          <int>30</int>
          <int>31</int>
          <int>32</int>
          <int>33</int>
          <int>34</int>
          <int>35</int>
        </Samples>
      </MatrixTag>
      <MatrixTag>
        <Label>C</Label>
        <Location>
          <X>0.366666675</X>
          <Y>-0.09999999</Y>
        </Location>
        <Color>
          <R>245</R>
          <G>245</G>
          <B>245</B>
        </Color>
        <Samples>
          <int>24</int>
          <int>25</int>
          <int>26</int>
          <int>27</int>
          <int>28</int>
          <int>29</int>
          <int>30</int>
          <int>31</int>
          <int>32</int>
          <int>33</int>
          <int>34</int>
          <int>35</int>
        </Samples>
      </MatrixTag>
      <MatrixTag>
        <Label>D</Label>
        <Location>
          <X>-0.366666675</X>
          <Y>-0.041176457</Y>
        </Location>
        <Color>
          <R>245</R>
          <G>245</G>
          <B>245</B>
        </Color>
        <Samples>
          <int>36</int>
          <int>37</int>
          <int>38</int>
          <int>39</int>
          <int>40</int>
          <int>41</int>
          <int>42</int>
          <int>43</int>
          <int>44</int>
          <int>45</int>
          <int>46</int>
          <int>47</int>
        </Samples>
      </MatrixTag>
      <MatrixTag>
        <Label>D</Label>
        <Location>
          <X>0.366666675</X>
          <Y>-0.041176457</Y>
        </Location>
        <Color>
          <R>245</R>
          <G>245</G>
          <B>245</B>
        </Color>
        <Samples>
          <int>36</int>
          <int>37</int>
          <int>38</int>
          <int>39</int>
          <int>40</int>
          <int>41</int>
          <int>42</int>
          <int>43</int>
          <int>44</int>
          <int>45</int>
          <int>46</int>
          <int>47</int>
        </Samples>
      </MatrixTag>
      <MatrixTag>
        <Label>E</Label>
        <Location>
          <X>-0.366666675</X>
          <Y>0.0176470727</Y>
        </Location>
        <Color>
          <R>245</R>
          <G>245</G>
          <B>245</B>
        </Color>
        <Samples>
          <int>48</int>
          <int>49</int>
          <int>50</int>
          <int>51</int>
          <int>52</int>
          <int>53</int>
          <int>54</int>
          <int>55</int>
          <int>56</int>
          <int>57</int>
          <int>58</int>
          <int>59</int>
        </Samples>
      </MatrixTag>
      <MatrixTag>
        <Label>E</Label>
        <Location>
          <X>0.366666675</X>
          <Y>0.0176470727</Y>
        </Location>
        <Color>
          <R>245</R>
          <G>245</G>
          <B>245</B>
        </Color>
        <Samples>
          <int>48</int>
          <int>49</int>
          <int>50</int>
          <int>51</int>
          <int>52</int>
          <int>53</int>
          <int>54</int>
          <int>55</int>
          <int>56</int>
          <int>57</int>
          <int>58</int>
          <int>59</int>
        </Samples>
      </MatrixTag>
      <MatrixTag>
        <Label>F</Label>
        <Location>
          <X>-0.366666675</X>
          <Y>0.0764706</Y>
        </Location>
        <Color>
          <R>245</R>
          <G>245</G>
          <B>245</B>
        </Color>
        <Samples>
          <int>60</int>
          <int>61</int>
          <int>62</int>
          <int>63</int>
          <int>64</int>
          <int>65</int>
          <int>66</int>
          <int>67</int>
          <int>68</int>
          <int>69</int>
          <int>70</int>
          <int>71</int>
        </Samples>
      </MatrixTag>
      <MatrixTag>
        <Label>F</Label>
        <Location>
          <X>0.366666675</X>
          <Y>0.0764706</Y>
        </Location>
        <Color>
          <R>245</R>
          <G>245</G>
          <B>245</B>
        </Color>
        <Samples>
          <int>60</int>
          <int>61</int>
          <int>62</int>
          <int>63</int>
          <int>64</int>
          <int>65</int>
          <int>66</int>
          <int>67</int>
          <int>68</int>
          <int>69</int>
          <int>70</int>
          <int>71</int>
        </Samples>
      </MatrixTag>
      <MatrixTag>
        <Label>G</Label>
        <Location>
          <X>-0.366666675</X>
          <Y>0.135294139</Y>
        </Location>
        <Color>
          <R>245</R>
          <G>245</G>
          <B>245</B>
        </Color>
        <Samples>
          <int>72</int>
          <int>73</int>
          <int>74</int>
          <int>75</int>
          <int>76</int>
          <int>77</int>
          <int>78</int>
          <int>79</int>
          <int>80</int>
          <int>81</int>
          <int>82</int>
          <int>83</int>
        </Samples>
      </MatrixTag>
      <MatrixTag>
        <Label>G</Label>
        <Location>
          <X>0.366666675</X>
          <Y>0.135294139</Y>
        </Location>
        <Color>
          <R>245</R>
          <G>245</G>
          <B>245</B>
        </Color>
        <Samples>
          <int>72</int>
          <int>73</int>
          <int>74</int>
          <int>75</int>
          <int>76</int>
          <int>77</int>
          <int>78</int>
          <int>79</int>
          <int>80</int>
          <int>81</int>
          <int>82</int>
          <int>83</int>
        </Samples>
      </MatrixTag>
      <MatrixTag>
        <Label>H</Label>
        <Location>
          <X>-0.366666675</X>
          <Y>0.194117665</Y>
        </Location>
        <Color>
          <R>245</R>
          <G>245</G>
          <B>245</B>
        </Color>
        <Samples>
          <int>84</int>
          <int>85</int>
          <int>86</int>
          <int>87</int>
          <int>88</int>
          <int>89</int>
          <int>90</int>
          <int>91</int>
          <int>92</int>
          <int>93</int>
          <int>94</int>
          <int>95</int>
        </Samples>
      </MatrixTag>
      <MatrixTag>
        <Label>H</Label>
        <Location>
          <X>0.366666675</X>
          <Y>0.194117665</Y>
        </Location>
        <Color>
          <R>245</R>
          <G>245</G>
          <B>245</B>
        </Color>
        <Samples>
          <int>84</int>
          <int>85</int>
          <int>86</int>
          <int>87</int>
          <int>88</int>
          <int>89</int>
          <int>90</int>
          <int>91</int>
          <int>92</int>
          <int>93</int>
          <int>94</int>
          <int>95</int>
        </Samples>
      </MatrixTag>
      <MatrixTag>
        <Label>1</Label>
        <Location>
          <X>-0.323529422</X>
          <Y>-0.25333333</Y>
        </Location>
        <Color>
          <R>245</R>
          <G>245</G>
          <B>245</B>
        </Color>
        <Samples>
          <int>0</int>
          <int>12</int>
          <int>24</int>
          <int>36</int>
          <int>48</int>
          <int>60</int>
          <int>72</int>
          <int>84</int>
        </Samples>
      </MatrixTag>
      <MatrixTag>
        <Label>2</Label>
        <Location>
          <X>-0.2647059</X>
          <Y>-0.25333333</Y>
        </Location>
        <Color>
          <R>245</R>
          <G>245</G>
          <B>245</B>
        </Color>
        <Samples>
          <int>1</int>
          <int>13</int>
          <int>25</int>
          <int>37</int>
          <int>49</int>
          <int>61</int>
          <int>73</int>
          <int>85</int>
        </Samples>
      </MatrixTag>
      <MatrixTag>
        <Label>3</Label>
        <Location>
          <X>-0.20588237</X>
          <Y>-0.25333333</Y>
        </Location>
        <Color>
          <R>245</R>
          <G>245</G>
          <B>245</B>
        </Color>
        <Samples>
          <int>2</int>
          <int>14</int>
          <int>26</int>
          <int>38</int>
          <int>50</int>
          <int>62</int>
          <int>74</int>
          <int>86</int>
        </Samples>
      </MatrixTag>
      <MatrixTag>
        <Label>4</Label>
        <Location>
          <X>-0.14705883</X>
          <Y>-0.25333333</Y>
        </Location>
        <Color>
          <R>245</R>
          <G>245</G>
          <B>245</B>
        </Color>
        <Samples>
          <int>3</int>
          <int>15</int>
          <int>27</int>
          <int>39</int>
          <int>51</int>
          <int>63</int>
          <int>75</int>
          <int>87</int>
        </Samples>
      </MatrixTag>
      <MatrixTag>
        <Label>5</Label>
        <Location>
          <X>-0.0882353038</X>
          <Y>-0.25333333</Y>
        </Location>
        <Color>
          <R>245</R>
          <G>245</G>
          <B>245</B>
        </Color>
        <Samples>
          <int>4</int>
          <int>16</int>
          <int>28</int>
          <int>40</int>
          <int>52</int>
          <int>64</int>
          <int>76</int>
          <int>88</int>
        </Samples>
      </MatrixTag>
      <MatrixTag>
        <Label>6</Label>
        <Location>
          <X>-0.0294117741</X>
          <Y>-0.25333333</Y>
        </Location>
        <Color>
          <R>245</R>
          <G>245</G>
          <B>245</B>
        </Color>
        <Samples>
          <int>5</int>
          <int>17</int>
          <int>29</int>
          <int>41</int>
          <int>53</int>
          <int>65</int>
          <int>77</int>
          <int>89</int>
        </Samples>
      </MatrixTag>
      <MatrixTag>
        <Label>7</Label>
        <Location>
          <X>0.0294117555</X>
          <Y>-0.25333333</Y>
        </Location>
        <Color>
          <R>245</R>
          <G>245</G>
          <B>245</B>
        </Color>
        <Samples>
          <int>6</int>
          <int>18</int>
          <int>30</int>
          <int>42</int>
          <int>54</int>
          <int>66</int>
          <int>78</int>
          <int>90</int>
        </Samples>
      </MatrixTag>
      <MatrixTag>
        <Label>8</Label>
        <Location>
          <X>0.08823529</X>
          <Y>-0.25333333</Y>
        </Location>
        <Color>
          <R>245</R>
          <G>245</G>
          <B>245</B>
        </Color>
        <Samples>
          <int>7</int>
          <int>19</int>
          <int>31</int>
          <int>43</int>
          <int>55</int>
          <int>67</int>
          <int>79</int>
          <int>91</int>
        </Samples>
      </MatrixTag>
      <MatrixTag>
        <Label>9</Label>
        <Location>
          <X>0.147058815</X>
          <Y>-0.25333333</Y>
        </Location>
        <Color>
          <R>245</R>
          <G>245</G>
          <B>245</B>
        </Color>
        <Samples>
          <int>8</int>
          <int>20</int>
          <int>32</int>
          <int>44</int>
          <int>56</int>
          <int>68</int>
          <int>80</int>
          <int>92</int>
        </Samples>
      </MatrixTag>
      <MatrixTag>
        <Label>10</Label>
        <Location>
          <X>0.205882341</X>
          <Y>-0.25333333</Y>
        </Location>
        <Color>
          <R>245</R>
          <G>245</G>
          <B>245</B>
        </Color>
        <Samples>
          <int>9</int>
          <int>21</int>
          <int>33</int>
          <int>45</int>
          <int>57</int>
          <int>69</int>
          <int>81</int>
          <int>93</int>
        </Samples>
      </MatrixTag>
      <MatrixTag>
        <Label>11</Label>
        <Location>
          <X>0.264705867</X>
          <Y>-0.25333333</Y>
        </Location>
        <Color>
          <R>245</R>
          <G>245</G>
          <B>245</B>
        </Color>
        <Samples>
          <int>10</int>
          <int>22</int>
          <int>34</int>
          <int>46</int>
          <int>58</int>
          <int>70</int>
          <int>82</int>
          <int>94</int>
        </Samples>
      </MatrixTag>
      <MatrixTag>
        <Label>12</Label>
        <Location>
          <X>0.3235294</X>
          <Y>-0.25333333</Y>
        </Location>
        <Color>
          <R>245</R>
          <G>245</G>
          <B>245</B>
        </Color>
        <Samples>
          <int>11</int>
          <int>23</int>
          <int>35</int>
          <int>47</int>
          <int>59</int>
          <int>71</int>
          <int>83</int>
          <int>95</int>
        </Samples>
      </MatrixTag>
    </MatrixTags>
  </UIProperties>
  <DecodeMapping>
    <InvertImageXAxis>false</InvertImageXAxis>
    <AutocenterAlignmentAlgorithm>SentrixArray</AutocenterAlignmentAlgorithm>
    <MarkerWidth>0</MarkerWidth>
    <MarkerHeight>0</MarkerHeight>
    <MappingGroupForSample>
      <int>0</int>
      <int>1</int>
      <int>1</int>
      <int>1</int>
      <int>1</int>
      <int>1</int>
      <int>1</int>
      <int>1</int>
      <int>1</int>
      <int>1</int>
      <int>1</int>
      <int>3</int>
      <int>0</int>
      <int>0</int>
      <int>1</int>
      <int>1</int>
      <int>1</int>
      <int>1</int>
      <int>1</int>
      <int>1</int>
      <int>1</int>
      <int>1</int>
      <int>3</int>
      <int>3</int>
      <int>0</int>
      <int>0</int>
      <int>0</int>
      <int>1</int>
      <int>1</int>
      <int>1</int>
      <int>1</int>
      <int>1</int>
      <int>1</int>
      <int>3</int>
      <int>3</int>
      <int>3</int>
      <int>0</int>
      <int>0</int>
      <int>0</int>
      <int>0</int>
      <int>1</int>
      <int>1</int>
      <int>1</int>
      <int>1</int>
      <int>3</int>
      <int>3</int>
      <int>3</int>
      <int>3</int>
      <int>0</int>
      <int>0</int>
      <int>0</int>
      <int>0</int>
      <int>0</int>
      <int>0</int>
      <int>3</int>
      <int>3</int>
      <int>3</int>
      <int>3</int>
      <int>3</int>
      <int>3</int>
      <int>0</int>
      <int>0</int>
      <int>0</int>
      <int>0</int>
      <int>2</int>
      <int>2</int>
      <int>2</int>
      <int>2</int>
      <int>3</int>
      <int>3</int>
      <int>3</int>
      <int>3</int>
      <int>0</int>
      <int>0</int>
      <int>2</int>
      <int>2</int>
      <int>2</int>
      <int>2</int>
      <int>2</int>
      <int>2</int>
      <int>2</int>
      <int>2</int>
      <int>3</int>
      <int>3</int>
      <int>0</int>
      <int>2</int>
      <int>2</int>
      <int>2</int>
      <int>2</int>
      <int>2</int>
      <int>2</int>
      <int>2</int>
      <int>2</int>
      <int>2</int>
      <int>2</int>
      <int>3</int>
    </MappingGroupForSample>
    <MapGroups>
      <SparseMapGroup>
        <Sets>
          <SparseMapSet>
            <Indices>
              <int>0</int>
              <int>1</int>
            </Indices>
          </SparseMapSet>
          <SparseMapSet>
            <Indices>
              <int>84</int>
              <int>85</int>
            </Indices>
          </SparseMapSet>
          <SparseMapSet>
            <Indices>
              <int>54</int>
              <int>55</int>
            </Indices>
          </SparseMapSet>
        </Sets>
      </SparseMapGroup>
      <SparseMapGroup>
        <Sets>
          <SparseMapSet>
            <Indices>
              <int>0</int>
              <int>1</int>
            </Indices>
          </SparseMapSet>
          <SparseMapSet>
            <Indices>
              <int>11</int>
              <int>10</int>
            </Indices>
          </SparseMapSet>
          <SparseMapSet>
            <Indices>
              <int>54</int>
              <int>55</int>
            </Indices>
          </SparseMapSet>
        </Sets>
      </SparseMapGroup>
      <SparseMapGroup>
        <Sets>
          <SparseMapSet>
            <Indices>
              <int>95</int>
              <int>94</int>
            </Indices>
          </SparseMapSet>
          <SparseMapSet>
            <Indices>
              <int>84</int>
              <int>85</int>
            </Indices>
          </SparseMapSet>
          <SparseMapSet>
            <Indices>
              <int>54</int>
              <int>55</int>
            </Indices>
          </SparseMapSet>
        </Sets>
      </SparseMapGroup>
      <SparseMapGroup>
        <Sets>
          <SparseMapSet>
            <Indices>
              <int>11</int>
              <int>10</int>
            </Indices>
          </SparseMapSet>
          <SparseMapSet>
            <Indices>
              <int>95</int>
              <int>94</int>
            </Indices>
          </SparseMapSet>
          <SparseMapSet>
            <Indices>
              <int>54</int>
              <int>55</int>
            </Indices>
          </SparseMapSet>
        </Sets>
      </SparseMapGroup>
    </MapGroups>
    <SampleImagingOrder>
      <int>0</int>
      <int>12</int>
      <int>24</int>
      <int>36</int>
      <int>48</int>
      <int>60</int>
      <int>72</int>
      <int>84</int>
      <int>85</int>
      <int>73</int>
      <int>61</int>
      <int>49</int>
      <int>37</int>
      <int>25</int>
      <int>13</int>
      <int>1</int>
      <int>2</int>
      <int>14</int>
      <int>26</int>
      <int>38</int>
      <int>50</int>
      <int>62</int>
      <int>74</int>
      <int>86</int>
      <int>87</int>
      <int>75</int>
      <int>63</int>
      <int>51</int>
      <int>39</int>
      <int>27</int>
      <int>15</int>
      <int>3</int>
      <int>4</int>
      <int>16</int>
      <int>28</int>
      <int>40</int>
      <int>52</int>
      <int>64</int>
      <int>76</int>
      <int>88</int>
      <int>89</int>
      <int>77</int>
      <int>65</int>
      <int>53</int>
      <int>41</int>
      <int>29</int>
      <int>17</int>
      <int>5</int>
      <int>6</int>
      <int>18</int>
      <int>30</int>
      <int>42</int>
      <int>54</int>
      <int>66</int>
      <int>78</int>
      <int>90</int>
      <int>91</int>
      <int>79</int>
      <int>67</int>
      <int>55</int>
      <int>43</int>
      <int>31</int>
      <int>19</int>
      <int>7</int>
      <int>8</int>
      <int>20</int>
      <int>32</int>
      <int>44</int>
      <int>56</int>
      <int>68</int>
      <int>80</int>
      <int>92</int>
      <int>93</int>
      <int>81</int>
      <int>69</int>
      <int>57</int>
      <int>45</int>
      <int>33</int>
      <int>21</int>
      <int>9</int>
      <int>10</int>
      <int>22</int>
      <int>34</int>
      <int>46</int>
      <int>58</int>
      <int>70</int>
      <int>82</int>
      <int>94</int>
      <int>95</int>
      <int>83</int>
      <int>71</int>
      <int>59</int>
      <int>47</int>
      <int>35</int>
      <int>23</int>
      <int>11</int>
    </SampleImagingOrder>
    <SectionImagingOrder>
      <int>0</int>
    </SectionImagingOrder>
  </DecodeMapping>
  <AnalyticalMapping>
    <InvertImageXAxis>true</InvertImageXAxis>
    <AutocenterAlignmentAlgorithm>SentrixArray</AutocenterAlignmentAlgorithm>
    <MarkerWidth>1501</MarkerWidth>
    <MarkerHeight>1300</MarkerHeight>
    <MapGroups>
      <SparseMapGroup>
        <Sets>
          <SparseMapSet>
            <Indices>
              <int>0</int>
              <int>1</int>
              <int>2</int>
              <int>3</int>
            </Indices>
          </SparseMapSet>
          <SparseMapSet>
            <Indices>
              <int>4</int>
              <int>5</int>
              <int>6</int>
              <int>7</int>
            </Indices>
          </SparseMapSet>
          <SparseMapSet>
            <Indices>
              <int>8</int>
              <int>9</int>
              <int>10</int>
              <int>11</int>
            </Indices>
          </SparseMapSet>
        </Sets>
      </SparseMapGroup>
    </MapGroups>
    <SampleImagingOrder>
      <int>0</int>
      <int>12</int>
      <int>24</int>
      <int>36</int>
      <int>48</int>
      <int>60</int>
      <int>72</int>
      <int>84</int>
      <int>85</int>
      <int>73</int>
      <int>61</int>
      <int>49</int>
      <int>37</int>
      <int>25</int>
      <int>13</int>
      <int>1</int>
      <int>2</int>
      <int>14</int>
      <int>26</int>
      <int>38</int>
      <int>50</int>
      <int>62</int>
      <int>74</int>
      <int>86</int>
      <int>87</int>
      <int>75</int>
      <int>63</int>
      <int>51</int>
      <int>39</int>
      <int>27</int>
      <int>15</int>
      <int>3</int>
      <int>4</int>
      <int>16</int>
      <int>28</int>
      <int>40</int>
      <int>52</int>
      <int>64</int>
      <int>76</int>
      <int>88</int>
      <int>89</int>
      <int>77</int>
      <int>65</int>
      <int>53</int>
      <int>41</int>
      <int>29</int>
      <int>17</int>
      <int>5</int>
      <int>6</int>
      <int>18</int>
      <int>30</int>
      <int>42</int>
      <int>54</int>
      <int>66</int>
      <int>78</int>
      <int>90</int>
      <int>91</int>
      <int>79</int>
      <int>67</int>
      <int>55</int>
      <int>43</int>
      <int>31</int>
      <int>19</int>
      <int>7</int>
      <int>8</int>
      <int>20</int>
      <int>32</int>
      <int>44</int>
      <int>56</int>
      <int>68</int>
      <int>80</int>
      <int>92</int>
      <int>93</int>
      <int>81</int>
      <int>69</int>
      <int>57</int>
      <int>45</int>
      <int>33</int>
      <int>21</int>
      <int>9</int>
      <int>10</int>
      <int>22</int>
      <int>34</int>
      <int>46</int>
      <int>58</int>
      <int>70</int>
      <int>82</int>
      <int>94</int>
      <int>95</int>
      <int>83</int>
      <int>71</int>
      <int>59</int>
      <int>47</int>
      <int>35</int>
      <int>23</int>
      <int>11</int>
    </SampleImagingOrder>
    <SectionImagingOrder>
      <int>0</int>
    </SectionImagingOrder>
  </AnalyticalMapping>
  <DecodeImagingProperties>
    <Resolution>0</Resolution>
    <FieldOfView>
      <Width>0</Width>
      <Height>0</Height>
    </FieldOfView>
  </DecodeImagingProperties>
  <ManufacturingProperties>
    <FlowCell />
    <PartNumber />
    <Rev />
    <Description />
  </ManufacturingProperties>
  <AnalyticalImagingProperties>
    <Resolution>0.8391817</Resolution>
    <FieldOfView>
      <Width>1510</Width>
      <Height>1510</Height>
    </FieldOfView>
  </AnalyticalImagingProperties>
  <AutoFocusOnEachSection>true</AutoFocusOnEachSection>
  <RegistrationParameters>
    <NumCores>49777</NumCores>
    <NumSubGridSymmetryAxes>3</NumSubGridSymmetryAxes>
    <NumGridSymmetryAxes>2</NumGridSymmetryAxes>
    <NumBlockSymmetryAxes>2</NumBlockSymmetryAxes>
    <NumVerticalStripes>1</NumVerticalStripes>
    <SizeSubgridX>1</SizeSubgridX>
    <SizeSubgridY>1</SizeSubgridY>
    <SizeGridX>285</SizeGridX>
    <SizeGridY>347</SizeGridY>
    <SpacingGridX>-1</SpacingGridX>
    <SpacingGridY>-1</SpacingGridY>
    <Angle>-1000</Angle>
    <SizeBlockX>1</SizeBlockX>
    <SizeBlockY>1</SizeBlockY>
    <SpacingBlockX>-1</SpacingBlockX>
    <SpacingBlockY>-1</SpacingBlockY>
  </RegistrationParameters>
  <SectionLabels>
    <string />
  </SectionLabels>
  <SampleLabels>
    <string>R001_C001</string>
    <string>R001_C002</string>
    <string>R001_C003</string>
    <string>R001_C004</string>
    <string>R001_C005</string>
    <string>R001_C006</string>
    <string>R001_C007</string>
    <string>R001_C008</string>
    <string>R001_C009</string>
    <string>R001_C010</string>
    <string>R001_C011</string>
    <string>R001_C012</string>
    <string>R002_C001</string>
    <string>R002_C002</string>
    <string>R002_C003</string>
    <string>R002_C004</string>
    <string>R002_C005</string>
    <string>R002_C006</string>
    <string>R002_C007</string>
    <string>R002_C008</string>
    <string>R002_C009</string>
    <string>R002_C010</string>
    <string>R002_C011</string>
    <string>R002_C012</string>
    <string>R003_C001</string>
    <string>R003_C002</string>
    <string>R003_C003</string>
    <string>R003_C004</string>
    <string>R003_C005</string>
    <string>R003_C006</string>
    <string>R003_C007</string>
    <string>R003_C008</string>
    <string>R003_C009</string>
    <string>R003_C010</string>
    <string>R003_C011</string>
    <string>R003_C012</string>
    <string>R004_C001</string>
    <string>R004_C002</string>
    <string>R004_C003</string>
    <string>R004_C004</string>
    <string>R004_C005</string>
    <string>R004_C006</string>
    <string>R004_C007</string>
    <string>R004_C008</string>
    <string>R004_C009</string>
    <string>R004_C010</string>
    <string>R004_C011</string>
    <string>R004_C012</string>
    <string>R005_C001</string>
    <string>R005_C002</string>
    <string>R005_C003</string>
    <string>R005_C004</string>
    <string>R005_C005</string>
    <string>R005_C006</string>
    <string>R005_C007</string>
    <string>R005_C008</string>
    <string>R005_C009</string>
    <string>R005_C010</string>
    <string>R005_C011</string>
    <string>R005_C012</string>
    <string>R006_C001</string>
    <string>R006_C002</string>
    <string>R006_C003</string>
    <string>R006_C004</string>
    <string>R006_C005</string>
    <string>R006_C006</string>
    <string>R006_C007</string>
    <string>R006_C008</string>
    <string>R006_C009</string>
    <string>R006_C010</string>
    <string>R006_C011</string>
    <string>R006_C012</string>
    <string>R007_C001</string>
    <string>R007_C002</string>
    <string>R007_C003</string>
    <string>R007_C004</string>
    <string>R007_C005</string>
    <string>R007_C006</string>
    <string>R007_C007</string>
    <string>R007_C008</string>
    <string>R007_C009</string>
    <string>R007_C010</string>
    <string>R007_C011</string>
    <string>R007_C012</string>
    <string>R008_C001</string>
    <string>R008_C002</string>
    <string>R008_C003</string>
    <string>R008_C004</string>
    <string>R008_C005</string>
    <string>R008_C006</string>
    <string>R008_C007</string>
    <string>R008_C008</string>
    <string>R008_C009</string>
    <string>R008_C010</string>
    <string>R008_C011</string>
    <string>R008_C012</string>
  </SampleLabels>
  <Name>Array Matrix</Name>
  <Class>ArrayMatrix</Class>
  <Path>C:\OrionIICfgs\Products\11108738.sdf</Path>
  <RegistrationAlgorithmName>StandardSentrix</RegistrationAlgorithmName>
  <ExtractionAlgorithmName>StandardWithBackground</ExtractionAlgorithmName>
</SentrixDescriptor>
